# Supplementary material for: The impact of self-report inaccuracy in the UK Biobank and its interplay with selective participation
Source: Nat Hum Behav. 2024 Dec 18;9(3):584–94. doi: 10.1038/s41562-024-02061-w (PMC11936832; doi:10.1038/s41562-024-02061-w)
Supplement: Supplementary file 4 — Includes Supplementary Tables 1–9. [file 41562_2024_2061_MOESM4_ESM.xlsx]

## Sheet: sTable 1
	sTable 1. Repeatability of UK Biobank self-report and objective measures
	R2=Variance explained by models regressing phenotype (P) measured at time point 2 (PT2, e.g., number of children reported at follow up) onto the phenotype assessed at time point 1 (PT1, e.g., number of children assessed at baseline), while controlling for follow up time (timeT2-T1).
	Type of error	Measure	Measurement repeatability (r2)
	RE (reporting error)	Ethnic background	0.899892
	RE (reporting error)	Birth weight	0.87187
	RE (reporting error)	Birth weight of first child	0.823191
	RE (reporting error)	Year immigrated to UK	0.981598
	RE (reporting error)	Country of birth	0.986603
	RE (reporting error)	Breastfed as a baby	0.716663
	RE (reporting error)	Comparative body size at age 10	0.46584
	RE (reporting error)	Comparative height size at age 10	0.54672
	RE (reporting error)	Handedness	0.976057
	RE (reporting error)	Part of a multiple birth	0.961394
	RE (reporting error)	Maternal smoking around birth	0.878114
	RE (reporting error)	Age when periods started (menarche)	0.743441
	RE (reporting error)	Age at first live birth	0.978939
	RE (reporting error)	Relative age of first facial hair	0.494678
	RE (reporting error)	Mother's age at death	0.965438
	RE (reporting error)	Fathers's age at death	0.942624
	RE (reporting error)	Number of live births	0.984807
	RE (reporting error)	Wearing glasses (age)	0.850261
	RE (reporting error)	Year of birth	0.998957
	RE (reporting error)	Hypertension (year when diagnosed)	0.623416
	RE (reporting error)	Skin pigmentation	0.615467
	RE (reporting error)	Childhood sunburns	0.527241
	RE (reporting error)	Hair colour	0.773887
	RE (reporting error)	Hair colour (blonde)	0.671757
	RE (reporting error)	Hair colour (red)	0.793886
	RE (reporting error)	Hair colour (brown)	0.655704
	RE (reporting error)	Hair colour (black)	0.6669
	RE (reporting error)	Education (length)	0.775525
	RE (reporting error)	Number of older siblings	0.887496
	RE (reporting error)	Age first sexual intercourse	0.855302
	RE (reporting error)	Age at menopause	0.679617
	RE (reporting error)	Age started oral contraceptive pill	0.765749
	RE (reporting error)	Smoking (age onset)	0.608984

## Sheet: sTable 2
	sTable 2. Consistency between subjective and objective measures
	R2=Variance explained by models regressing objectively measured phenotype onto the subjectively (self-report) ascertained phenotype
	Phenotype	Measurement consistency (r2)	N included in model
	Sleep (accelerometer - self-reported)	0.030503	96381
	Physical activity (accelerometer - self-reported)	0.0198237	82035
	Sodium (urine - self-reported)	0.0329397	68610
	Vitamin d (measured - self-reported)	0.00228492	63728
	Birth weight first child (hospital record versus self-reported)	0.252046	10473

## Sheet: sTable 3
	sTable 3. Demographic and lifestyle characteristics of individuals with and without reporting error scores
	OR=Odds ratios estimated for demographic factors predicting missingness in reporting error scores (1=non-missing, 0=missing). Two-tailed tests were used in all instances when testing for statistical significance.
	Demographic factor	Mean/% (SD), included sample (n=73127)	Mean/% (SD), excluded sample (n=429242)	OR (95% Confidence Interval)	p-value(OR)
	Sex (male gender)	48.23%	45.15%	1.13 (1.11; 1.15)	6.162e-54
	Age	55.45 (7.54)	56.71 (8.17)	0.98 (0.98; 0.98)	0
	Education (length)	17.78 (1.55)	17.17 (1.72)	1.25 (1.25; 1.26)	0
	BMI	26.72 (4.34)	27.55 (4.87)	0.96 (0.96; 0.96)	0
	Smoking status	0.47 (0.61)	0.57 (0.69)	0.78 (0.77; 0.79)	0
	Vigorous physical activity	0.96 (1.38)	0.98 (1.4)	0.99 (0.98; 1)	0.004527
	Fluid intelligence score	6.52 (2.05)	5.97 (2.14)	1.13 (1.12; 1.13)	0

## Sheet: sTable 4
	sTable 4. Genetic correlation estimates between reporting error, UK Biobank participation and other traits
	Two-tailed tests were used in all instances when testing for statistical significance.
	Participation behaviour	Other trait	rg (95% Confidence Interval)	p-value (fdr corrected)
	UKBB participation	Sleep duration (accelerometer)	-0.09 (-0.16; -0.02)	0.68
	Reporting error	Sleep duration (accelerometer)	0.06 (-0.13; 0.25)	1
	Reporting error	ADHD	0.58 (0.45; 0.72)	2.8e-15
	UKBB participation	ADHD	-0.63 (-0.69; -0.57)	3.6e-85
	Reporting error	Alzheimer	0.28 (0.04; 0.52)	0.77
	UKBB participation	Alzheimer	-0.28 (-0.38; -0.18)	7.6e-07
	Reporting error	Antisocial behaviour	0.39 (0.14; 0.64)	0.073
	UKBB participation	Antisocial behaviour	-0.66 (-0.77; -0.55)	5.2e-30
	Reporting error	Bipolar (diagnosis)	0.08 (-0.03; 0.19)	1
	UKBB participation	Bipolar (diagnosis)	0.01 (-0.04; 0.06)	1
	Reporting error	Birth weight (self-reported)	-0.07 (-0.2; 0.06)	1
	UKBB participation	Birth weight (self-reported)	0.19 (0.14; 0.24)	3.7e-11
	Reporting error	BMI	0.37 (0.25; 0.48)	7.5e-09
	UKBB participation	BMI	-0.42 (-0.46; -0.37)	1.2e-77
	Reporting error	C-Reactive Protein	0.42 (0.29; 0.54)	3.3e-09
	UKBB participation	C-Reactive Protein	-0.48 (-0.52; -0.44)	8.1e-112
	Reporting error	childhood BMI (self-reported)	0.08 (-0.04; 0.19)	1
	UKBB participation	childhood BMI (self-reported)	-0.14 (-0.19; -0.1)	3.3e-08
	UKBB participation	Cigarette use (frequency)	-0.37 (-0.43; -0.32)	5.2e-38
	Reporting error	Cigarette use (frequency)	0.35 (0.2; 0.5)	0.00019
	Reporting error	Coffee intake	-0.1 (-0.27; 0.08)	1
	UKBB participation	Coffee intake	0.1 (0.04; 0.16)	0.07
	Reporting error	Depression (diagnosis)	0.23 (0.07; 0.39)	0.19
	UKBB participation	Depression (diagnosis)	-0.29 (-0.36; -0.22)	2.8e-14
	Reporting error	Alcohol use (frequency)	0.04 (-0.08; 0.16)	1
	UKBB participation	Alcohol use (frequency)	-0.08 (-0.13; -0.03)	0.06
	UKBB participation	Educational attainment (self-reported)	0.85 (0.8; 0.91)	7.6e-201
	Reporting error	Educational attainment (self-reported)	-0.81 (-0.91; -0.71)	8.2e-55
	Reporting error	Participation (email invitation)	-0.67 (-0.81; -0.53)	1.8e-19
	UKBB participation	Participation (email invitation)	0.69 (0.62; 0.76)	1e-88
	Reporting error	Participation (food questionnaire)	-0.53 (-0.67; -0.4)	1.1e-13
	UKBB participation	Participation (food questionnaire)	0.49 (0.43; 0.54)	3.6e-67
	UKBB participation	HDL	0.27 (0.22; 0.31)	1.2e-33
	Reporting error	HDL	-0.23 (-0.35; -0.11)	0.0072
	Reporting error	Healthspan	0.41 (0.23; 0.59)	0.00033
	UKBB participation	Healthspan	-0.44 (-0.51; -0.37)	1.5e-33
	UKBB participation	Height	0.39 (0.34; 0.43)	2.7e-56
	Reporting error	Height	-0.13 (-0.22; -0.03)	0.37
	Reporting error	Hypertension (self-reported)	0.25 (0.12; 0.38)	0.0059
	UKBB participation	Hypertension (self-reported)	-0.26 (-0.31; -0.21)	2.4e-24
	UKBB participation	Income	0.75 (0.69; 0.82)	3.7e-110
	Reporting error	Income	-0.7 (-0.84; -0.56)	1.1e-20
	Reporting error	Insomnia	0.26 (0.06; 0.47)	0.46
	UKBB participation	Insomnia	-0.4 (-0.49; -0.32)	8.6e-19
	UKBB participation	Intelligence	0.62 (0.57; 0.68)	4.3e-118
	Reporting error	Intelligence	-0.85 (-0.96; -0.74)	4e-48
	UKBB participation	LDL	-0.03 (-0.09; 0.02)	1
	Reporting error	LDL	-0.01 (-0.15; 0.13)	1
	Reporting error	Participation (mental health)	-0.59 (-0.72; -0.45)	7.5e-16
	UKBB participation	Participation (mental health)	0.61 (0.56; 0.67)	1.6e-100
	Reporting error	Neuroticism	0.04 (-0.13; 0.21)	1
	UKBB participation	Neuroticism	-0.19 (-0.26; -0.12)	2.1e-06
	Reporting error	Parental lifespan	-0.55 (-0.71; -0.39)	7.4e-10
	UKBB participation	Parental lifespan	0.52 (0.46; 0.59)	1e-53
	Reporting error	Physical activity (accelerometer)	-0.17 (-0.34; -0.01)	1
	UKBB participation	Physical activity (accelerometer)	0.09 (0.02; 0.15)	0.26
	UKBB participation	Physical activity (self-reported)	-0.23 (-0.3; -0.17)	9.9e-12
	Reporting error	Physical activity (self-reported)	0.24 (0.1; 0.38)	0.021
	Reporting error	Platelet count	0.15 (0.03; 0.28)	0.72
	UKBB participation	Platelet count	-0.12 (-0.16; -0.07)	5.5e-06
	UKBB participation	Reproductive Success	-0.44 (-0.5; -0.38)	4.3e-48
	Reporting error	Reproductive Success	0.4 (0.25; 0.54)	4e-06
	UKBB participation	Risky behaviours	-0.21 (-0.26; -0.16)	1.6e-13
	Reporting error	Risky behaviours	0.14 (0.01; 0.26)	1
	Reporting error	SBP	0.19 (0.06; 0.32)	0.17
	UKBB participation	SBP	-0.2 (-0.25; -0.15)	2e-15
	Reporting error	Schizophrenia	0 (-0.12; 0.11)	1
	UKBB participation	Schizophrenia	-0.02 (-0.07; 0.02)	1
	Reporting error	Sleep duration (self-reported)	0.01 (-0.12; 0.14)	1
	UKBB participation	Sleep duration (self-reported)	0.11 (0.06; 0.17)	0.0026
	UKBB participation	Participation (sex-dependent)	0.18 (0.09; 0.28)	0.0086
	Reporting error	Participation (sex-dependent)	-0.16 (-0.41; 0.1)	1
	Reporting error	Social isolation	0.28 (0.14; 0.42)	0.0042
	UKBB participation	Social isolation	-0.37 (-0.43; -0.31)	1.4e-32
	Reporting error	Sugar intake	0.16 (-0.01; 0.33)	1
	UKBB participation	Sugar intake	0.03 (-0.04; 0.1)	1
	Reporting error	Participation (UKBB)	-0.77 (-0.9; -0.64)	6.3e-29
	UKBB participation	Participation (UKBB)	0 (0; 0)	NaN

## Sheet: sTable 5
	sTable 5. Baseline predictors of reporting error and UK Biobank participation
	Outcome	Predictor	Standardized Beta (95% Confidence Interval)
	UKBB participation	Age (continuous)	0.09 (0.09; 0.1)
	UKBB participation	Education age (continuous)	0.09 (0.08; 0.09)
	UKBB participation	BMI	-0.04 (-0.04; -0.03)
	UKBB participation	Height (continuous)	0.01 (0.01; 0.01)
	UKBB participation	Weight (continuous)	-0.03 (-0.03; -0.02)
	UKBB participation	Sex (female)	0.02 (0.01; 0.02)
	UKBB participation	Alcohol frequency (never)	-0.01 (-0.01; -0.01)
	UKBB participation	Alcohol frequency (few times/year)	-0.02 (-0.03; -0.02)
	UKBB participation	Alcohol frequency (monthly)	0 (0; 0)
	UKBB participation	Alcohol frequency (once/twice weekly)	-0.01 (-0.01; -0.01)
	UKBB participation	Alcohol frequency (three/four weekly)	0.03 (0.03; 0.04)
	UKBB participation	Alcohol frequency (daily)	0 (-0.01; 0)
	UKBB participation	Smoking status (never)	0.05 (0.05; 0.05)
	UKBB participation	Smoking status (previous)	0 (0; 0)
	UKBB participation	Smoking status (current)	-0.08 (-0.08; -0.07)
	UKBB participation	Income (not shared)	-0.05 (-0.05; -0.04)
	UKBB participation	Income (<18k)	-0.04 (-0.05; -0.04)
	UKBB participation	Income (18k-31k)	0.04 (0.04; 0.05)
	UKBB participation	Income (31k-52k)	0.01 (0.01; 0.02)
	UKBB participation	Income (52k-100k)	0.02 (0.02; 0.02)
	UKBB participation	Income (>100k)	0 (0; 0.01)
	UKBB participation	Household size (1)	0.02 (0.02; 0.02)
	UKBB participation	Household size (2)	0.02 (0.02; 0.03)
	UKBB participation	Household size (3)	-0.01 (-0.02; -0.01)
	UKBB participation	Household size (4)	-0.03 (-0.03; -0.02)
	UKBB participation	Household size (5)	-0.02 (-0.02; -0.01)
	UKBB participation	Household size (6)	-0.01 (-0.02; -0.01)
	UKBB participation	Household size (7 or more)	0 (-0.01; 0)
	UKBB participation	Employment status (unemployed)	-0.02 (-0.02; -0.01)
	UKBB participation	Employment status (employed)	-0.03 (-0.04; -0.03)
	UKBB participation	Employment status (economically inactive)	-0.06 (-0.07; -0.06)
	UKBB participation	Employment status (retired)	0.07 (0.07; 0.07)
	UKBB participation	BMI (underweight)	-0.01 (-0.01; 0)
	UKBB participation	BMI (healthy weight)	0 (0; 0)
	UKBB participation	BMI (overweight)	0.02 (0.02; 0.02)
	UKBB participation	BMI (obese)	-0.02 (-0.02; -0.01)
	UKBB participation	Overall health (poor)	-0.04 (-0.04; -0.03)
	UKBB participation	Overall health (fair)	0.01 (0.01; 0.02)
	UKBB participation	Overall health (good)	0 (0; 0.01)
	UKBB participation	Urbanisation (village/hamlet)	-0.06 (-0.06; -0.05)
	UKBB participation	Urbanisation (town/fringe)	-0.03 (-0.03; -0.03)
	UKBB participation	Urbanisation (urban)	0.06 (0.06; 0.07)
	Reporting error	Age (continuous)	0.08 (0.07; 0.09)
	Reporting error	Education age (continuous)	-0.24 (-0.25; -0.23)
	Reporting error	BMI	0.08 (0.07; 0.09)
	Reporting error	Height (continuous)	0.01 (0.01; 0.02)
	Reporting error	Weight (continuous)	0.07 (0.06; 0.08)
	Reporting error	Sex (female)	-0.08 (-0.08; -0.07)
	Reporting error	Alcohol frequency (never)	0.02 (0.01; 0.03)
	Reporting error	Alcohol frequency (few times/year)	0.02 (0.01; 0.03)
	Reporting error	Alcohol frequency (monthly)	0.01 (0; 0.02)
	Reporting error	Alcohol frequency (once/twice weekly)	0.02 (0.01; 0.02)
	Reporting error	Alcohol frequency (three/four weekly)	-0.03 (-0.03; -0.02)
	Reporting error	Alcohol frequency (daily)	-0.02 (-0.03; -0.01)
	Reporting error	Smoking status (never)	-0.05 (-0.06; -0.04)
	Reporting error	Smoking status (previous)	0.04 (0.03; 0.05)
	Reporting error	Smoking status (current)	0.03 (0.02; 0.04)
	Reporting error	Income (not shared)	0.03 (0.02; 0.04)
	Reporting error	Income (<18k)	0.07 (0.06; 0.07)
	Reporting error	Income (18k-31k)	0.05 (0.04; 0.05)
	Reporting error	Income (31k-52k)	-0.01 (-0.01; 0)
	Reporting error	Income (52k-100k)	-0.07 (-0.08; -0.07)
	Reporting error	Income (>100k)	-0.06 (-0.06; -0.05)
	Reporting error	Household size (1)	0.01 (0; 0.02)
	Reporting error	Household size (2)	0.04 (0.03; 0.05)
	Reporting error	Household size (3)	-0.01 (-0.01; 0)
	Reporting error	Household size (4)	-0.05 (-0.06; -0.04)
	Reporting error	Household size (5)	-0.02 (-0.03; -0.02)
	Reporting error	Household size (6)	-0.01 (-0.02; 0)
	Reporting error	Household size (7 or more)	0 (-0.01; 0.01)
	Reporting error	Employment status (unemployed)	0.01 (0; 0.02)
	Reporting error	Employment status (employed)	-0.05 (-0.05; -0.04)
	Reporting error	Employment status (economically inactive)	0.01 (0; 0.02)
	Reporting error	Employment status (retired)	0.04 (0.03; 0.05)
	Reporting error	BMI (underweight)	-0.02 (-0.02; -0.01)
	Reporting error	BMI (healthy weight)	-0.06 (-0.07; -0.06)
	Reporting error	BMI (overweight)	0.02 (0.01; 0.03)
	Reporting error	BMI (obese)	0.05 (0.04; 0.06)
	Reporting error	Overall health (poor)	0.03 (0.02; 0.04)
	Reporting error	Overall health (fair)	0.04 (0.03; 0.05)
	Reporting error	Overall health (good)	-0.05 (-0.06; -0.04)
	Reporting error	Urbanisation (village/hamlet)	-0.01 (-0.02; -0.01)
	Reporting error	Urbanisation (town/fringe)	0 (-0.01; 0.01)
	Reporting error	Urbanisation (urban)	0.01 (0; 0.02)

## Sheet: sTable 6
	sTable 6. Mendelian Randomization analyses
	Two-tailed tests were used in all instances when testing for statistical significance.
	Exposure	Outcome	N (exposure)	N (outcome)	beta (95% Confidence Interval)	p-value (fdr corrected)
	Sleep duration (accelerometer)	UKBB participation	85449	283749	0.02 (-0.06; 0.1)	1
	Sleep duration (accelerometer)	Reporting error	85449	62129	0.07 (-0.11; 0.26)	1
	ADHD	UKBB participation	213859	283749	-0.3 (-0.41; -0.19)	1.1e-06
	ADHD	Reporting error	213859	62129	0.11 (-0.02; 0.24)	1
	Alzheimer	Reporting error	430400	62129	-0.03 (-0.15; 0.09)	1
	Alzheimer	UKBB participation	430400	283749	0.01 (-0.06; 0.08)	1
	Antisocial behaviour	Reporting error			0 (NA; NA)	NA
	Bipolar (diagnosis)	UKBB participation	392046	283749	0.11 (0.02; 0.2)	0.81
	Bipolar (diagnosis)	Reporting error	392046	62129	-0.08 (-0.23; 0.06)	1
	Birth weight (self-reported)	UKBB participation	205475	283749	0.09 (0.04; 0.13)	0.0037
	Birth weight (self-reported)	Reporting error	205475	62129	-0.04 (-0.1; 0.02)	1
	BMI	Reporting error	719950	62129	0.08 (0.04; 0.12)	0.0031
	BMI	UKBB participation	719950	283749	-0.22 (-0.25; -0.2)	5e-57
	C-Reactive Protein	Reporting error	343524	62129	0.02 (-0.02; 0.05)	1
	C-Reactive Protein	UKBB participation	343524	283749	-0.08 (-0.1; -0.05)	2.6e-07
	childhood BMI (self-reported)	Reporting error	354996	62129	0.03 (-0.02; 0.07)	1
	childhood BMI (self-reported)	UKBB participation	354996	283749	-0.11 (-0.14; -0.08)	6.6e-09
	Cigarette use (frequency)	UKBB participation	260749	283749	-0.07 (-0.15; 0)	1
	Cigarette use (frequency)	Reporting error	260749	62129	0.1 (0.01; 0.18)	1
	Coffee intake	Reporting error	334659	62129	0 (-0.1; 0.11)	1
	Coffee intake	UKBB participation	334659	283749	-0.05 (-0.13; 0.04)	1
	Depression (diagnosis)	Reporting error	173005	62129	0 (-0.01; 0.02)	1
	Alcohol use (frequency)	UKBB participation	536819	283749	-0.07 (-0.18; 0.03)	1
	Alcohol use (frequency)	Reporting error	536834	62129	-0.02 (-0.14; 0.11)	1
	Educational attainment (self-reported)	Reporting error	765283	62129	-0.34 (-0.39; -0.3)	2.9e-49
	Educational attainment (self-reported)	UKBB participation	765283	283749	0.59 (0.57; 0.61)	0
	Participation (email invitation)	Reporting error	371417	62129	0 (-0.01; 0.02)	1
	Participation (email invitation)	UKBB participation	371417	283749	0.01 (-0.01; 0.02)	1
	Participation (food questionnaire)	UKBB participation	300639	283749	0.23 (0.07; 0.38)	0.12
	Participation (food questionnaire)	Reporting error	300639	62129	-0.1 (-0.3; 0.11)	1
	HDL	Reporting error	315133	62129	-0.01 (-0.04; 0.01)	1
	HDL	UKBB participation	315133	283749	0.02 (0.01; 0.04)	0.34
	Healthspan	UKBB participation	300447	283749	0 (-0.16; 0.16)	1
	Healthspan	Reporting error	300447	62129	0.06 (-0.11; 0.23)	1
	Height	Reporting error	700423	62129	-0.02 (-0.04; 0)	0.78
	Height	UKBB participation	700423	283749	0.14 (0.13; 0.15)	1.5e-121
	Hypertension (self-reported)	Reporting error	361141	62129	0 (-0.05; 0.05)	1
	Hypertension (self-reported)	UKBB participation	361141	283749	-0.07 (-0.11; -0.04)	0.0022
	Income	Reporting error	286301	62129	-0.33 (-0.48; -0.18)	0.00051
	Income	UKBB participation	286301	283749	0.54 (0.44; 0.63)	6.4e-27
	Insomnia	Reporting error			0 (NA; NA)	NA
	Intelligence	UKBB participation	264020	283749	0.32 (0.29; 0.36)	6.3e-67
	Intelligence	Reporting error	264020	62129	-0.27 (-0.32; -0.21)	1.8e-18
	LDL	UKBB participation	343621	283749	0.02 (-0.01; 0.04)	1
	LDL	Reporting error	343621	62129	-0.01 (-0.04; 0.02)	1
	Participation (mental health)	UKBB participation	371428	283749	0 (0; 0.01)	1
	Participation (mental health)	Reporting error	371428	62129	0 (-0.01; 0)	1
	Neuroticism	Reporting error	168105	62129	0.06 (-0.1; 0.22)	1
	Neuroticism	UKBB participation	168105	283749	-0.14 (-0.34; 0.07)	1
	Parental lifespan	Reporting error	621720	62129	-0.02 (-0.23; 0.18)	1
	Parental lifespan	UKBB participation	630896	283749	0.05 (-0.1; 0.19)	1
	Physical activity (accelerometer)	UKBB participation	91084	283749	-0.04 (-0.22; 0.14)	1
	Physical activity (accelerometer)	Reporting error	91084	62129	-0.03 (-0.19; 0.14)	1
	Physical activity (self-reported)	UKBB participation	377234	283749	-0.25 (-0.43; -0.06)	0.32
	Physical activity (self-reported)	Reporting error	377234	62129	0.05 (-0.16; 0.25)	1
	Platelet count	Reporting error	350474	62129	0.02 (0; 0.04)	1
	Platelet count	UKBB participation	350474	283749	0 (-0.02; 0.01)	1
	Reproductive Success	UKBB participation	785604	283749	-0.53 (-0.66; -0.4)	3.7e-13
	Reproductive Success	Reporting error	785604	62129	0.22 (-0.01; 0.44)	1
	Risky behaviours	UKBB participation	315894	283749	-0.14 (-0.21; -0.07)	0.0037
	Risky behaviours	Reporting error	315894	62129	-0.01 (-0.1; 0.08)	1
	SBP	UKBB participation	340159	283749	-0.06 (-0.1; -0.03)	0.0048
	SBP	Reporting error	340159	62129	0.02 (-0.03; 0.07)	1
	Schizophrenia	UKBB participation	130644	283749	-0.02 (-0.05; 0.01)	1
	Schizophrenia	Reporting error	130644	62129	0 (-0.04; 0.04)	1
	Sleep duration (self-reported)	Reporting error	446118	62129	0 (-0.12; 0.12)	1
	Sleep duration (self-reported)	UKBB participation	446118	283749	0.05 (-0.04; 0.15)	1
	Participation (sex-dependent)	Reporting error			0 (NA; NA)	NA
	Social isolation	Reporting error	445024	62129	0.21 (-0.05; 0.47)	1
	Social isolation	UKBB participation	445024	283749	-0.12 (-0.31; 0.07)	1
	Sugar intake	UKBB participation	227111	283749	0.07 (-0.12; 0.26)	1
	Sugar intake	Reporting error	227111	62129	0.04 (-0.2; 0.28)	1
	Participation (UKBB)	UKBB participation	283749	283749	0 (0; 0)	2.7e-282
	Participation (UKBB)	Reporting error	283749	62129	-0.31 (-0.43; -0.19)	1.9e-05

## Sheet: sTable 7
	sTable 7. SNPs reaching genome-wide significance in error-corrected (repeated-measure) GWA analyses and/or error-uncorrected (single-measure) GWA analyses
	SNP	Beta (single-measure GWA)	R2 (%, single-measure GWA)	P (single-measure GWA)	Beta (repeated-measure GWA)	R2 (%, repeated-measure GWA)	P (repeated-measure GWA)	Phenotype
	rs1129038	-0.0392546	0.25	1.08223e-07	-0.0425128	0.34	6.32907e-10	Relative age of first facial hair
	rs12638589	0.0360034	0.28	1.63023e-08	0.0318238	0.26	8.07551e-08	Relative age of first facial hair
	rs4731784	-0.0318717	0.24	1.98203e-07	-0.0328105	0.29	8.82003e-09	Relative age of first facial hair
	rs72644041	-0.0347468	0.2	1.81272e-06	-0.0397076	0.3	4.61254e-09	Relative age of first facial hair
	rs112584345	-0.152553	0.1	4.01985e-08	-0.159916	0.11	3.0318e-09	Age when periods started (menarche)
	rs13393981	-0.0821764	0.08	3.51779e-07	-0.0867061	0.1	3.09999e-08	Age when periods started (menarche)
	rs1516883	0.0961459	0.17	4.3451e-13	0.0940268	0.17	2.90202e-13	Age when periods started (menarche)
	rs1951693	-0.0749592	0.1	5.93103e-08	-0.0746957	0.1	2.60639e-08	Age when periods started (menarche)
	rs2153127	0.105952	0.24	1.31674e-17	0.104632	0.25	3.55386e-18	Age when periods started (menarche)
	rs221616	0.0980308	0.1	2.02269e-08	0.0981701	0.11	7.08957e-09	Age when periods started (menarche)
	rs34744728	0.0714549	0.1	1.3938e-08	0.0672194	0.1	3.79167e-08	Age when periods started (menarche)
	rs36117029	0.0725617	0.1	2.07009e-08	0.0688778	0.1	4.20136e-08	Age when periods started (menarche)
	rs375459343	0.115502	0.1	1.28902e-08	0.105526	0.09	8.59845e-08	Age when periods started (menarche)
	rs3820367	0.0809746	0.09	7.43224e-08	0.0803267	0.1	3.82957e-08	Age when periods started (menarche)
	rs62106252	-0.184298	0.13	2.67036e-10	-0.17739	0.13	3.78016e-10	Age when periods started (menarche)
	rs62419609	-0.143352	0.1	1.89915e-08	-0.13182	0.09	1.00457e-07	Age when periods started (menarche)
	rs7103345	-0.0634658	0.08	4.74056e-07	-0.0672834	0.1	3.77016e-08	Age when periods started (menarche)
	rs7206790	0.0685996	0.1	4.86934e-08	0.0674956	0.1	3.17826e-08	Age when periods started (menarche)
	rs73176213	0.180913	0.09	8.61033e-08	0.180523	0.1	3.71997e-08	Age when periods started (menarche)
	rs9548881	0.0640504	0.08	8.95159e-07	0.0691405	0.1	4.65929e-08	Age when periods started (menarche)
	rs10071681	0.605781	0.15	3.69156e-07	0.645439	0.17	4.76003e-08	Age at menopause
	rs10093345	0.341388	0.22	7.23836e-10	0.314778	0.19	1.02115e-08	Age at menopause
	rs1124649	-0.287676	0.18	3.64653e-08	-0.275409	0.17	1.08575e-07	Age at menopause
	rs11649623	0.274272	0.18	2.93292e-08	0.262234	0.17	9.29972e-08	Age at menopause
	rs16960290	-0.267918	0.18	3.37171e-08	-0.265081	0.18	3.72855e-08	Age at menopause
	rs16991615	-1.03356	0.61	2.39166e-24	-1.05668	0.64	9.98389e-26	Age at menopause
	rs34006830	0.264492	0.18	4.3721e-08	0.260075	0.17	5.88789e-08	Age at menopause
	rs34563859	0.35899	0.31	4.97852e-13	0.372525	0.33	4.21211e-14	Age at menopause
	rs72793084	0.325314	0.18	4.36677e-08	0.32534	0.18	3.48947e-08	Age at menopause
	rs75770066	-1.14692	0.4	2.08305e-16	-1.12206	0.38	5.61436e-16	Age at menopause
	rs9674439	0.297791	0.2	6.30376e-09	0.291181	0.19	1.06424e-08	Age at menopause
	rs10500355	0.638748	0.07	1.85392e-09	0.689843	0.08	7.21274e-11	Wearing glasses (age)
	rs11154474	-1.19107	0.07	3.44469e-09	-1.24733	0.07	5.23781e-10	Wearing glasses (age)
	rs11606250	0.957713	0.09	1.08643e-12	1.00729	0.11	5.62859e-14	Wearing glasses (age)
	rs11776583	-0.718684	0.06	1.5721e-08	-0.702712	0.06	2.87574e-08	Wearing glasses (age)
	rs2118154	0.637389	0.06	7.11246e-09	0.661543	0.07	1.63682e-09	Wearing glasses (age)
	rs2573222	-0.815119	0.1	2.6485e-13	-0.812494	0.1	2.56271e-13	Wearing glasses (age)
	rs3138142	-0.678689	0.06	8.28228e-09	-0.680644	0.06	6.57431e-09	Wearing glasses (age)
	rs35292325	0.814799	0.06	3.89915e-08	0.748458	0.05	4.03515e-07	Wearing glasses (age)
	rs56737642	0.597697	0.06	6.75274e-09	0.624586	0.07	1.19969e-09	Wearing glasses (age)
	rs7406108	-0.641315	0.07	1.38465e-09	-0.638217	0.07	1.44474e-09	Wearing glasses (age)
	rs8018864	-0.0516361	0.28	4.51534e-08	-0.0512128	0.29	3.3669e-08	Birth weight
	rs2946164	-0.0689761	0.13	6.90001e-09	-0.0640426	0.12	3.59112e-08	Birth weight of first child
	rs202161830	-0.0380357	0.12	7.96068e-08	-0.0365761	0.13	1.60731e-08	Comparative body size at age 10
	rs2867105	-0.0464714	0.14	5.45419e-09	-0.0456967	0.17	3.42232e-10	Comparative body size at age 10
	rs4121765	0.0351913	0.12	1.19012e-07	0.0385759	0.17	2.13717e-10	Comparative body size at age 10
	rs488817	0.0305069	0.1	9.53235e-07	0.0330988	0.14	5.85747e-09	Comparative body size at age 10
	rs62106252	0.0896432	0.17	2.83981e-10	0.0803137	0.16	6.18116e-10	Comparative body size at age 10
	rs7206790	-0.0449951	0.22	2.79447e-13	-0.0408415	0.22	3.94821e-13	Comparative body size at age 10
	rs7608976	-0.0377479	0.16	9.17846e-10	-0.0360826	0.17	1.48453e-10	Comparative body size at age 10
	rs115327360	0.122142	0.06	9.42345e-07	0.131845	0.07	2.8825e-08	Education (length)
	rs11794152	-0.0530776	0.08	1.29981e-08	-0.050753	0.08	1.17295e-08	Education (length)
	rs1416901	0.0538353	0.07	2.97447e-08	0.0491985	0.07	1.09285e-07	Education (length)
	rs6986186	-0.0825793	0.06	4.22552e-07	-0.088686	0.08	1.23004e-08	Education (length)
	rs72942333	0.0556262	0.09	1.57489e-09	0.0505237	0.08	8.94623e-09	Education (length)
	rs9873183	-0.0544371	0.08	3.29837e-09	-0.0484853	0.07	3.2836e-08	Education (length)
	rs10179295	-0.0672148	0.25	9.03233e-15	-0.0719863	0.31	5.69377e-18	Hair colour
	rs1055250	-0.0658826	0.13	3.55525e-08	-0.0583398	0.11	3.86278e-07	Hair colour
	rs10735262	-0.0911917	0.15	3.17885e-09	-0.096333	0.18	7.62079e-11	Hair colour
	rs10830253	0.0640681	0.21	1.04472e-12	0.0596576	0.2	5.2348e-12	Hair colour
	rs10896459	0.0467924	0.11	1.72918e-07	0.0475488	0.13	3.33296e-08	Hair colour
	rs10900944	-0.257123	0.23	9.16431e-14	-0.272833	0.28	2.03423e-16	Hair colour
	rs10960711	0.0479268	0.11	1.61362e-07	0.0490222	0.13	2.44186e-08	Hair colour
	rs11018439	0.0507277	0.13	3.07978e-08	0.0526292	0.15	2.31681e-09	Hair colour
	rs11076608	-0.167384	0.85	2.86286e-46	-0.162966	0.87	2.75233e-47	Hair colour
	rs11076659	-0.0933428	0.23	9.21298e-14	-0.0875468	0.22	3.86812e-13	Hair colour
	rs11104784	-0.113687	0.37	6.8897e-21	-0.109682	0.37	4.99114e-21	Hair colour
	rs111616786	-0.0873574	0.11	1.735e-07	-0.0898915	0.13	2.32563e-08	Hair colour
	rs112007069	0.171181	0.55	2.03845e-30	0.170585	0.59	1.37816e-32	Hair colour
	rs112177207	0.187918	0.26	3.32966e-15	0.176027	0.25	1.70333e-14	Hair colour
	rs11242709	0.0537954	0.1	7.24736e-07	0.0575892	0.13	3.51739e-08	Hair colour
	rs11242786	-0.100016	0.12	7.79866e-08	-0.0982204	0.13	4.16706e-08	Hair colour
	rs112584165	0.337205	0.43	3.92916e-24	0.344184	0.48	6.30522e-27	Hair colour
	rs113165822	0.249171	0.73	7.08761e-40	0.239993	0.73	6.46547e-40	Hair colour
	rs113193563	0.230234	0.17	1.71542e-10	0.244232	0.21	1.98198e-12	Hair colour
	rs113548871	-0.133803	0.12	4.91089e-08	-0.134849	0.14	1.12733e-08	Hair colour
	rs113730287	0.141558	0.16	3.39883e-10	0.137896	0.17	2.09493e-10	Hair colour
	rs113884885	-0.0755327	0.14	1.11288e-08	-0.0694991	0.12	4.59706e-08	Hair colour
	rs11609220	0.220653	0.63	9.33469e-35	0.221656	0.69	8.50159e-38	Hair colour
	rs11612108	0.0613216	0.1	8.28457e-07	0.0653895	0.12	4.57404e-08	Hair colour
	rs11624651	-0.0726075	0.15	3.25245e-09	-0.0682156	0.14	7.335e-09	Hair colour
	rs11629844	0.0488466	0.13	3.51536e-08	0.0484678	0.13	1.29134e-08	Hair colour
	rs11637603	-0.10798	0.17	1.48365e-10	-0.112655	0.2	3.68468e-12	Hair colour
	rs11638115	0.0591884	0.13	2.40602e-08	0.0558654	0.12	4.37663e-08	Hair colour
	rs11644098	0.071469	0.2	7.41822e-12	0.0730647	0.22	3.49301e-13	Hair colour
	rs11647755	0.167948	0.29	6.21155e-17	0.150706	0.25	6.50279e-15	Hair colour
	rs116713051	-0.464479	0.3	3.77833e-17	-0.465027	0.32	1.91029e-18	Hair colour
	rs116983808	-0.13983	0.16	4.30973e-10	-0.135318	0.16	3.49084e-10	Hair colour
	rs117007668	-0.404542	0.52	4.91134e-29	-0.395359	0.54	6.47441e-30	Hair colour
	rs117156175	0.318076	0.71	4.21794e-39	0.315399	0.76	2.21922e-41	Hair colour
	rs117186940	0.110096	0.18	2.88403e-11	0.108127	0.19	1.05124e-11	Hair colour
	rs117204628	0.201699	0.28	1.88886e-16	0.206639	0.32	1.9971e-18	Hair colour
	rs117219845	-0.339564	0.5	3.70425e-28	-0.336073	0.53	1.04112e-29	Hair colour
	rs117316142	-0.150422	0.12	5.76036e-08	-0.145549	0.12	4.92595e-08	Hair colour
	rs117463496	0.160912	0.14	4.50039e-09	0.160403	0.15	1.25635e-09	Hair colour
	rs117573112	0.228684	0.11	3.56082e-07	0.247912	0.14	9.48812e-09	Hair colour
	rs117586265	-0.131498	0.15	3.19014e-09	-0.127568	0.15	2.41157e-09	Hair colour
	rs117616283	-0.143528	0.13	1.39708e-08	-0.152661	0.16	3.53159e-10	Hair colour
	rs117747153	0.137707	0.16	3.29405e-10	0.132704	0.17	2.98016e-10	Hair colour
	rs117778271	-0.129358	0.11	2.35212e-07	-0.132382	0.13	3.90445e-08	Hair colour
	rs117849137	-0.107457	0.12	7.96948e-08	-0.107304	0.13	2.57537e-08	Hair colour
	rs117886461	0.269018	0.24	2.36102e-14	0.28284	0.29	7.52835e-17	Hair colour
	rs11853882	-0.274748	0.32	2.43052e-18	-0.293254	0.39	3.24938e-22	Hair colour
	rs1205312	-0.204338	0.82	1.3119e-44	-0.203231	0.88	1.15266e-47	Hair colour
	rs12147758	-0.0517907	0.13	2.12202e-08	-0.049655	0.13	2.32498e-08	Hair colour
	rs12203592	-0.371921	5.1	5.87489e-268	-0.372344	5.52	5.08159e-290	Hair colour
	rs12206548	-0.0906838	0.44	5.61824e-25	-0.0918798	0.49	1.58562e-27	Hair colour
	rs12424030	0.102391	0.14	4.19614e-09	0.0972358	0.14	6.43221e-09	Hair colour
	rs12528423	0.072616	0.13	2.43047e-08	0.0697741	0.13	2.52476e-08	Hair colour
	rs12600036	-0.0540619	0.13	2.40143e-08	-0.0540641	0.14	6.75321e-09	Hair colour
	rs12661290	0.0516182	0.12	8.0664e-08	0.0547748	0.15	3.24631e-09	Hair colour
	rs12789955	0.0559395	0.12	5.35538e-08	0.0546451	0.13	3.28549e-08	Hair colour
	rs12799516	-0.0687799	0.1	7.15946e-07	-0.0730546	0.12	4.36506e-08	Hair colour
	rs12815710	0.0898805	0.12	7.06513e-08	0.0885447	0.13	3.32843e-08	Hair colour
	rs12818945	0.110048	0.15	2.6554e-09	0.104716	0.14	3.83275e-09	Hair colour
	rs12821256	0.206889	1.06	2.52e-57	0.20254	1.1	2.18575e-59	Hair colour
	rs12890597	0.0594501	0.2	7.09414e-12	0.0559484	0.19	1.94089e-11	Hair colour
	rs12922903	-0.12932	0.12	6.42821e-08	-0.132079	0.14	9.69483e-09	Hair colour
	rs12930346	-0.089699	0.4	1.77215e-22	-0.091446	0.44	5.17011e-25	Hair colour
	rs13097869	-0.0733875	0.13	4.09638e-08	-0.0692848	0.12	7.03008e-08	Hair colour
	rs13216467	0.054173	0.16	3.90149e-10	0.0559232	0.19	1.87759e-11	Hair colour
	rs13219910	0.0677645	0.11	3.78303e-07	0.072603	0.13	1.53872e-08	Hair colour
	rs1327291	0.0467452	0.12	5.56686e-08	0.0457755	0.13	3.08724e-08	Hair colour
	rs13330003	-0.0485722	0.09	2.19558e-06	-0.0540264	0.12	4.48931e-08	Hair colour
	rs13339414	-0.0807326	0.17	1.50657e-10	-0.0780626	0.17	1.25037e-10	Hair colour
	rs1354127	-0.42718	0.44	6.40767e-25	-0.413054	0.45	3.33426e-25	Hair colour
	rs137905339	0.13266	0.12	8.17203e-08	0.145444	0.16	9.79873e-10	Hair colour
	rs137942933	0.28802	0.42	6.26614e-24	0.284395	0.45	3.54079e-25	Hair colour
	rs139271571	0.421573	0.13	2.97509e-08	0.406617	0.13	2.73395e-08	Hair colour
	rs140100628	-0.225945	0.13	2.16446e-08	-0.212622	0.12	4.33701e-08	Hair colour
	rs141212514	0.30048	0.22	3.91021e-13	0.311661	0.26	5.01765e-15	Hair colour
	rs142047751	0.188061	0.13	2.82983e-08	0.187751	0.14	8.32722e-09	Hair colour
	rs143319632	0.216238	0.8	7.56659e-44	0.210393	0.82	9.38426e-45	Hair colour
	rs143760487	-0.116245	0.34	1.94223e-19	-0.117629	0.37	2.43276e-21	Hair colour
	rs143793841	0.346291	0.13	1.75251e-08	0.341479	0.14	7.63871e-09	Hair colour
	rs144561483	0.0563889	0.11	3.07015e-07	0.0587537	0.13	2.94483e-08	Hair colour
	rs144572808	-0.289826	0.14	8.41666e-09	-0.282545	0.14	5.30664e-09	Hair colour
	rs144959042	-0.0846667	0.13	1.52125e-08	-0.0860209	0.15	2.33405e-09	Hair colour
	rs145268882	-0.141238	0.24	2.4016e-14	-0.142071	0.26	1.59148e-15	Hair colour
	rs145590108	0.25705	1.02	6.07295e-55	0.246355	1.01	1.79473e-54	Hair colour
	rs146590089	-0.0839001	0.13	2.15943e-08	-0.0841866	0.14	5.14908e-09	Hair colour
	rs146871838	-0.196335	0.14	8.75972e-09	-0.18432	0.13	2.01642e-08	Hair colour
	rs147430042	-0.264869	0.17	1.13839e-10	-0.268758	0.19	1.04352e-11	Hair colour
	rs147546939	0.186044	0.14	4.64387e-09	0.197396	0.17	1.01065e-10	Hair colour
	rs147850452	0.154128	0.11	2.44349e-07	0.173144	0.15	1.70404e-09	Hair colour
	rs148329202	0.232915	0.14	1.08443e-08	0.25036	0.17	1.6788e-10	Hair colour
	rs148504356	-0.153215	0.12	6.50234e-08	-0.153817	0.13	1.73992e-08	Hair colour
	rs149115968	0.191131	0.14	4.19614e-09	0.187508	0.15	2.02474e-09	Hair colour
	rs149522638	0.145581	0.21	2.31153e-12	0.143069	0.21	7.4559e-13	Hair colour
	rs149676234	0.360077	0.5	4.57193e-28	0.357441	0.53	9.72076e-30	Hair colour
	rs149724330	0.333453	0.12	8.38919e-08	0.342368	0.14	1.03001e-08	Hair colour
	rs150346755	-0.0899164	0.33	6.02976e-19	-0.0852492	0.32	2.00632e-18	Hair colour
	rs150621304	0.136377	0.16	8.94458e-10	0.136011	0.17	2.18459e-10	Hair colour
	rs150708287	0.250138	0.11	2.13535e-07	0.258618	0.13	2.47383e-08	Hair colour
	rs151090307	0.186964	0.14	8.22868e-09	0.175448	0.13	1.88135e-08	Hair colour
	rs1540767	0.0838233	0.33	5.25412e-19	0.0825173	0.35	7.91954e-20	Hair colour
	rs16924543	-0.095394	0.13	1.49056e-08	-0.0806683	0.1	6.364e-07	Hair colour
	rs1705554	0.0823317	0.19	2.02675e-11	0.0805848	0.19	9.04274e-12	Hair colour
	rs17459979	0.0719099	0.16	5.61074e-10	0.0718712	0.17	1.1391e-10	Hair colour
	rs17674017	0.0570316	0.17	1.14977e-10	0.0571596	0.19	1.87111e-11	Hair colour
	rs17719735	-0.142462	0.24	5.45632e-14	-0.139349	0.24	2.14783e-14	Hair colour
	rs1805006	0.265487	0.19	1.4897e-11	0.251863	0.18	2.91273e-11	Hair colour
	rs181990497	-0.49378	0.92	8.52904e-50	-0.486827	0.96	3.23221e-52	Hair colour
	rs184434840	-0.398454	0.17	1.67741e-10	-0.433533	0.22	4.98999e-13	Hair colour
	rs185580697	-0.232558	0.13	1.96761e-08	-0.248036	0.16	4.94652e-10	Hair colour
	rs1879205	0.0477795	0.13	3.42058e-08	0.0472369	0.13	1.38315e-08	Hair colour
	rs191045372	0.171249	0.15	3.00774e-09	0.17998	0.17	9.16854e-11	Hair colour
	rs191204433	0.280198	0.12	1.24813e-07	0.277834	0.12	4.95861e-08	Hair colour
	rs191414071	0.253713	0.19	1.63155e-11	0.257515	0.21	1.2314e-12	Hair colour
	rs192885358	-0.361905	0.71	7.64716e-39	-0.356217	0.74	1.38357e-40	Hair colour
	rs1964822	0.0559746	0.15	1.76441e-09	0.0560851	0.16	3.48747e-10	Hair colour
	rs199940512	-0.146418	0.15	1.1172e-09	-0.145502	0.16	3.20723e-10	Hair colour
	rs200139239	-0.227862	0.22	3.53916e-13	-0.21486	0.21	1.01625e-12	Hair colour
	rs2001508	0.0795116	0.18	6.66807e-11	0.0795538	0.19	1.12642e-11	Hair colour
	rs200192180	0.0638467	0.16	1.00411e-09	0.0663082	0.18	4.24815e-11	Hair colour
	rs200262047	-0.408662	0.22	4.84507e-13	-0.398531	0.22	2.31579e-13	Hair colour
	rs2003176	-0.0564291	0.15	2.03287e-09	-0.054323	0.15	1.97765e-09	Hair colour
	rs200897862	-0.254696	0.8	1.22462e-43	-0.244632	0.8	1.64399e-43	Hair colour
	rs200950933	-0.50279	0.3	1.29449e-17	-0.507602	0.34	3.04579e-19	Hair colour
	rs202141515	-0.311795	0.37	3.1492e-21	-0.320134	0.42	5.83445e-24	Hair colour
	rs2092587	0.0637131	0.12	5.92693e-08	0.0629143	0.13	2.62997e-08	Hair colour
	rs2122005	-0.09229	0.2	6.72822e-12	-0.0964316	0.23	8.99498e-14	Hair colour
	rs2137817	0.137409	0.33	4.25794e-19	0.130016	0.32	1.58198e-18	Hair colour
	rs2241034	-0.103388	0.28	1.4615e-16	-0.0991409	0.28	1.91117e-16	Hair colour
	rs2273684	-0.0483127	0.13	1.98825e-08	-0.0480139	0.14	6.42481e-09	Hair colour
	rs2378412	-0.112469	0.3	2.79126e-17	-0.111449	0.32	2.80156e-18	Hair colour
	rs2424994	0.110082	0.34	2.13698e-19	0.107581	0.35	5.21315e-20	Hair colour
	rs2425020	-0.0792185	0.26	2.22331e-15	-0.077531	0.27	6.74373e-16	Hair colour
	rs2425224	-0.0957612	0.16	7.61395e-10	-0.0966958	0.17	1.00867e-10	Hair colour
	rs2434865	0.117208	0.55	1.56135e-30	0.116912	0.59	1.17382e-32	Hair colour
	rs2703954	-0.120154	0.45	2.34423e-25	-0.115757	0.45	1.98884e-25	Hair colour
	rs2747535	-0.0470205	0.13	3.93749e-08	-0.046265	0.13	1.85153e-08	Hair colour
	rs28416911	0.0761768	0.21	1.59258e-12	0.0749061	0.22	5.28324e-13	Hair colour
	rs28488374	-0.162954	0.13	2.84152e-08	-0.157727	0.13	2.33228e-08	Hair colour
	rs28561443	-0.118465	0.11	3.02385e-07	-0.131794	0.15	3.14978e-09	Hair colour
	rs28587058	-0.42311	0.42	7.67538e-24	-0.423282	0.46	1.1855e-25	Hair colour
	rs2888814	0.0480017	0.13	4.09713e-08	0.048867	0.14	6.18814e-09	Hair colour
	rs2911268	0.0868112	0.24	3.87079e-14	0.0852112	0.25	1.22067e-14	Hair colour
	rs293734	-0.0578376	0.15	1.07228e-09	-0.0591835	0.18	8.35411e-11	Hair colour
	rs3030192	-0.0684319	0.21	1.40605e-12	-0.0686838	0.23	1.46454e-13	Hair colour
	rs3101672	-0.0491744	0.13	2.5943e-08	-0.0449948	0.12	1.18954e-07	Hair colour
	rs3114908	-0.139352	0.99	1.60214e-53	-0.141811	1.1	1.34524e-59	Hair colour
	rs34133162	0.18617	1.25	3.00608e-67	0.185605	1.34	5.42625e-72	Hair colour
	rs34177108	0.287659	3.55	3.16957e-187	0.28047	3.64	5.26017e-192	Hair colour
	rs34200313	0.114779	0.17	1.63787e-10	0.110289	0.17	1.66767e-10	Hair colour
	rs34404753	0.265624	0.7	2.1712e-38	0.262882	0.74	1.37911e-40	Hair colour
	rs35618688	0.238734	0.71	5.17369e-39	0.237112	0.76	1.5758e-41	Hair colour
	rs35627407	-0.0958201	0.13	1.50207e-08	-0.0871975	0.12	8.71285e-08	Hair colour
	rs371889068	0.982671	0.99	8.21107e-54	0.982136	1.07	7.29458e-58	Hair colour
	rs372618714	-0.160528	0.35	6.88494e-20	-0.148643	0.32	1.61436e-18	Hair colour
	rs373012195	-0.187234	0.32	1.04328e-18	-0.178756	0.32	1.99526e-18	Hair colour
	rs375933930	0.384512	0.45	2.79705e-25	0.381612	0.48	9.13061e-27	Hair colour
	rs377599838	-0.380493	0.27	6.89287e-16	-0.374627	0.28	1.42922e-16	Hair colour
	rs377742692	0.101464	0.23	6.76706e-14	0.0992123	0.24	2.6218e-14	Hair colour
	rs3866818	-0.11475	0.39	5.37155e-22	-0.117977	0.44	6.7936e-25	Hair colour
	rs4076819	0.0465119	0.12	7.92301e-08	0.0493928	0.15	3.00379e-09	Hair colour
	rs413170	0.130039	0.18	5.71216e-11	0.137156	0.21	7.09578e-13	Hair colour
	rs41336845	0.0548943	0.12	1.40343e-07	0.0553343	0.13	3.36954e-08	Hair colour
	rs4275100	-0.0573537	0.11	1.94796e-07	-0.059504	0.13	1.99301e-08	Hair colour
	rs4408545	-0.164574	1.47	1.79061e-78	-0.163999	1.57	5.93472e-84	Hair colour
	rs452176	-0.123075	0.8	1.24451e-43	-0.120907	0.83	2.29932e-45	Hair colour
	rs4551826	0.112685	0.11	1.60432e-07	0.112739	0.12	4.93003e-08	Hair colour
	rs456311	-0.0622902	0.16	4.13447e-10	-0.0598585	0.16	4.4369e-10	Hair colour
	rs4778239	0.446928	0.45	3.6358e-25	0.436018	0.46	7.74462e-26	Hair colour
	rs478882	-0.0483516	0.13	1.37436e-08	-0.0477713	0.14	5.31092e-09	Hair colour
	rs4842628	-0.0921107	0.19	1.19207e-11	-0.0895532	0.2	6.96306e-12	Hair colour
	rs4900108	-0.0805664	0.35	3.41271e-20	-0.0785153	0.36	1.05755e-20	Hair colour
	rs4951163	-0.084914	0.13	3.11473e-08	-0.081628	0.13	3.09813e-08	Hair colour
	rs5000709	-0.133921	0.16	9.64651e-10	-0.121257	0.14	8.83792e-09	Hair colour
	rs5025100	-0.179061	0.18	3.56615e-11	-0.178087	0.2	7.62255e-12	Hair colour
	rs531319712	-0.101627	0.17	1.59698e-10	-0.104831	0.2	7.2144e-12	Hair colour
	rs531614058	0.201469	1.24	1.56423e-66	0.204162	1.37	1.24968e-73	Hair colour
	rs534969948	0.242376	0.2	3.95822e-12	0.218981	0.18	7.4114e-11	Hair colour
	rs536451280	0.197856	0.87	2.76758e-47	0.193924	0.9	5.96898e-49	Hair colour
	rs536796893	0.277234	0.15	1.12803e-09	0.276051	0.17	2.84361e-10	Hair colour
	rs537115115	0.217829	0.13	2.19584e-08	0.218244	0.14	5.52688e-09	Hair colour
	rs537651195	-0.450247	0.55	8.55461e-31	-0.43936	0.57	1.22208e-31	Hair colour
	rs538484333	0.256031	0.13	2.45918e-08	0.238154	0.12	7.12607e-08	Hair colour
	rs539022332	-0.113681	0.14	5.43751e-09	-0.112708	0.15	1.83282e-09	Hair colour
	rs540275741	0.0960104	0.14	1.18008e-08	0.100332	0.16	5.8315e-10	Hair colour
	rs541074664	-0.145772	0.17	1.75558e-10	-0.131265	0.15	2.38468e-09	Hair colour
	rs541789687	0.169024	0.18	8.57828e-11	0.166027	0.18	3.25762e-11	Hair colour
	rs543930799	-0.566492	0.65	6.32703e-36	-0.582846	0.75	7.54918e-41	Hair colour
	rs544196771	0.0755026	0.13	3.26851e-08	0.0736961	0.13	2.05277e-08	Hair colour
	rs544872255	-0.344795	0.29	5.4689e-17	-0.33774	0.3	1.47367e-17	Hair colour
	rs546094822	-0.680993	0.48	5.83714e-27	-0.67928	0.52	7.33162e-29	Hair colour
	rs548976312	0.19366	0.16	8.45201e-10	0.189339	0.16	4.47425e-10	Hair colour
	rs552336012	-0.0777744	0.18	3.13256e-11	-0.0761581	0.19	1.4345e-11	Hair colour
	rs556976927	0.317203	0.12	5.38605e-08	0.317004	0.13	1.55103e-08	Hair colour
	rs557390011	-0.490433	0.71	1.06881e-38	-0.476995	0.72	1.60879e-39	Hair colour
	rs55804368	0.101214	0.16	8.54535e-10	0.103175	0.18	7.62606e-11	Hair colour
	rs55869743	-0.163228	0.33	4.45349e-19	-0.167716	0.38	1.5325e-21	Hair colour
	rs55925927	-0.497085	0.5	1.00693e-27	-0.500393	0.54	3.34811e-30	Hair colour
	rs559799521	-0.524058	0.43	5.13216e-24	-0.520664	0.45	1.65653e-25	Hair colour
	rs559926519	0.175357	1	6.40619e-54	0.173694	1.05	5.59114e-57	Hair colour
	rs560706700	0.118724	0.33	3.13617e-19	0.119828	0.37	5.55648e-21	Hair colour
	rs561747125	-0.198362	1.32	6.82339e-71	-0.194755	1.37	1.14815e-73	Hair colour
	rs56249152	-0.101551	0.13	1.34088e-08	-0.0993882	0.14	7.49842e-09	Hair colour
	rs563854690	0.227133	0.19	1.27673e-11	0.240434	0.23	9.24698e-14	Hair colour
	rs568085588	0.0990729	0.11	2.65503e-07	0.103112	0.13	2.5193e-08	Hair colour
	rs568259398	0.0962768	0.21	2.26621e-12	0.09089	0.2	5.42375e-12	Hair colour
	rs573262348	-0.112913	0.29	4.432e-17	-0.111527	0.31	6.72048e-18	Hair colour
	rs574023769	0.137903	0.11	3.84689e-07	0.142571	0.12	4.98678e-08	Hair colour
	rs57516163	-0.162435	0.31	3.85656e-18	-0.157141	0.32	2.49919e-18	Hair colour
	rs575313479	-0.273278	0.46	4.54255e-26	-0.280381	0.53	1.98701e-29	Hair colour
	rs58979150	-0.0962117	0.2	3.11458e-12	-0.0944967	0.21	1.02259e-12	Hair colour
	rs59561126	0.0555499	0.11	2.20785e-07	0.0570652	0.13	3.15283e-08	Hair colour
	rs6058094	-0.0442342	0.11	2.1325e-07	-0.0452524	0.13	3.33718e-08	Hair colour
	rs6060499	-0.0483698	0.13	3.07411e-08	-0.045036	0.12	8.08016e-08	Hair colour
	rs6088693	-0.0613236	0.18	2.71894e-11	-0.0617414	0.2	2.96551e-12	Hair colour
	rs61057353	-0.0799931	0.3	3.12608e-17	-0.0821375	0.34	1.98016e-19	Hair colour
	rs6123872	-0.0478235	0.11	4.02022e-07	-0.0497164	0.13	4.18186e-08	Hair colour
	rs6142046	-0.0543602	0.16	3.34565e-10	-0.0527512	0.17	2.23908e-10	Hair colour
	rs6142422	-0.153589	0.42	8.05935e-24	-0.153331	0.46	1.39284e-25	Hair colour
	rs61746574	-0.0981408	0.22	2.56862e-13	-0.098925	0.25	1.74261e-14	Hair colour
	rs62007493	0.224017	2.02	3.55631e-107	0.229704	2.29	1.65577e-121	Hair colour
	rs62048252	0.0936298	0.32	1.14551e-18	0.0870007	0.3	1.69005e-17	Hair colour
	rs62054606	-0.187471	0.13	1.76283e-08	-0.185048	0.14	7.61974e-09	Hair colour
	rs62054658	-0.115657	0.21	8.22243e-13	-0.106991	0.2	6.07435e-12	Hair colour
	rs62211513	0.388605	0.2	6.54636e-12	0.392247	0.22	5.44628e-13	Hair colour
	rs62211613	0.197478	0.79	5.22516e-43	0.194966	0.83	2.64119e-45	Hair colour
	rs62211989	0.210336	0.87	2.84381e-47	0.209655	0.94	9.87188e-51	Hair colour
	rs62213709	0.194899	0.45	1.85609e-25	0.191363	0.47	1.65196e-26	Hair colour
	rs62390171	-0.263912	0.14	5.01638e-09	-0.264028	0.15	1.20027e-09	Hair colour
	rs62390368	0.102057	0.48	6.20012e-27	0.104716	0.55	2.06443e-30	Hair colour
	rs63749246	0.280132	1.18	1.4832e-63	0.278794	1.26	6.74994e-68	Hair colour
	rs6596839	0.0489634	0.11	4.41306e-07	0.0530514	0.13	1.28552e-08	Hair colour
	rs6606917	-0.164373	0.24	2.11398e-14	-0.158251	0.24	2.01233e-14	Hair colour
	rs66701606	0.112643	0.53	2.3025e-29	0.112765	0.57	1.28233e-31	Hair colour
	rs66958567	0.0896232	0.26	4.35311e-15	0.0913414	0.29	9.24485e-17	Hair colour
	rs6767786	0.0488024	0.12	4.85926e-08	0.0464531	0.12	6.48933e-08	Hair colour
	rs67696349	0.156715	0.32	1.23509e-18	0.150833	0.32	1.12202e-18	Hair colour
	rs6919639	0.0751563	0.26	2.02535e-15	0.0765331	0.29	4.29536e-17	Hair colour
	rs7136462	0.0936047	0.27	1.14183e-15	0.0869128	0.25	1.01461e-14	Hair colour
	rs71372800	0.0570575	0.11	2.66373e-07	0.0621802	0.14	5.70086e-09	Hair colour
	rs71438941	0.108572	0.17	2.01985e-10	0.0957738	0.14	5.34564e-09	Hair colour
	rs71443018	0.132637	0.22	4.26187e-13	0.128398	0.22	2.89268e-13	Hair colour
	rs71550013	-0.153388	0.51	1.21311e-28	-0.145542	0.5	6.55843e-28	Hair colour
	rs7160137	-0.109168	0.16	7.74604e-10	-0.102499	0.15	1.9059e-09	Hair colour
	rs7173359	0.207245	0.65	5.59114e-36	0.203085	0.68	2.85233e-37	Hair colour
	rs7185076	0.129258	0.15	1.77709e-09	0.128272	0.16	5.55226e-10	Hair colour
	rs7197284	-0.178325	0.13	3.52038e-08	-0.175078	0.13	1.8775e-08	Hair colour
	rs72714116	-0.306592	0.6	6.14045e-33	-0.298218	0.61	1.22321e-33	Hair colour
	rs72714146	-0.106304	0.22	5.77165e-13	-0.104887	0.23	1.45848e-13	Hair colour
	rs72813445	-0.0966921	0.21	1.32709e-12	-0.0976728	0.23	9.9747e-14	Hair colour
	rs72815535	0.0585024	0.15	2.51808e-09	0.0571517	0.15	1.46194e-09	Hair colour
	rs72821345	0.0885424	0.11	2.13025e-07	0.0909878	0.13	3.06591e-08	Hair colour
	rs72833426	-0.0550756	0.16	7.20477e-10	-0.052385	0.15	1.08136e-09	Hair colour
	rs72833468	0.0608134	0.13	2.06824e-08	0.0622369	0.15	2.38946e-09	Hair colour
	rs72835911	0.068981	0.14	5.61862e-09	0.06908	0.15	1.30659e-09	Hair colour
	rs7299543	0.0865596	0.14	4.67014e-09	0.0837518	0.14	3.70723e-09	Hair colour
	rs73094911	0.0966533	0.11	1.67255e-07	0.0973144	0.13	4.18996e-08	Hair colour
	rs73194694	0.106047	0.11	2.27374e-07	0.109325	0.13	2.85194e-08	Hair colour
	rs7336778	0.0617807	0.18	4.36516e-11	0.0606807	0.19	1.62667e-11	Hair colour
	rs7350860	0.0578616	0.15	2.52714e-09	0.0551654	0.15	3.58319e-09	Hair colour
	rs74034336	-0.0858424	0.17	9.86052e-11	-0.0865319	0.19	1.25314e-11	Hair colour
	rs74037150	-0.134742	0.14	7.10624e-09	-0.132825	0.15	3.07836e-09	Hair colour
	rs7454457	-0.051224	0.14	9.89418e-09	-0.0495645	0.14	8.12325e-09	Hair colour
	rs746861	-0.0437563	0.11	3.71133e-07	-0.0458811	0.13	3.01079e-08	Hair colour
	rs74699681	-0.347812	0.24	4.99459e-14	-0.321547	0.22	4.53211e-13	Hair colour
	rs74789548	-0.157137	0.17	2.89354e-10	-0.153874	0.17	1.38475e-10	Hair colour
	rs7494925	0.0836279	0.22	2.84839e-13	0.0874018	0.26	2.14585e-15	Hair colour
	rs74951428	-0.1375	0.11	2.02307e-07	-0.14385	0.13	1.62222e-08	Hair colour
	rs7495174	-0.395914	1.82	3.19742e-97	-0.388196	1.9	6.23735e-101	Hair colour
	rs7495592	-0.0747796	0.12	1.36091e-07	-0.0812122	0.15	2.67861e-09	Hair colour
	rs749846	-0.115212	0.34	1.76685e-19	-0.118102	0.39	6.63437e-22	Hair colour
	rs7498812	0.0648003	0.15	1.31738e-09	0.060112	0.14	5.07586e-09	Hair colour
	rs75653149	0.137323	0.36	1.52968e-20	0.137718	0.39	3.11028e-22	Hair colour
	rs75746799	0.319018	0.56	5.82908e-31	0.317397	0.6	5.89929e-33	Hair colour
	rs75769039	0.127496	0.16	3.61169e-10	0.123791	0.17	2.40558e-10	Hair colour
	rs75891606	-0.165203	0.29	7.28786e-17	-0.160105	0.29	4.31023e-17	Hair colour
	rs75898184	0.202266	0.43	1.73221e-24	0.192159	0.42	6.83439e-24	Hair colour
	rs76180276	-0.117029	0.15	3.51035e-09	-0.115236	0.15	1.53335e-09	Hair colour
	rs76415938	-0.303988	0.59	1.0932e-32	-0.31124	0.67	8.37529e-37	Hair colour
	rs76519749	0.160945	0.52	4.65693e-29	0.159472	0.55	9.3218e-31	Hair colour
	rs76867847	0.0913572	0.19	8.60399e-12	0.0910112	0.21	1.53568e-12	Hair colour
	rs77079141	0.107123	0.12	1.15486e-07	0.106515	0.13	4.18986e-08	Hair colour
	rs7743523	0.0800068	0.15	1.40978e-09	0.0798836	0.16	3.3043e-10	Hair colour
	rs77463543	0.120577	0.45	3.52452e-25	0.120406	0.48	5.724e-27	Hair colour
	rs7753579	-0.122334	0.44	7.71792e-25	-0.119421	0.45	1.57761e-25	Hair colour
	rs7768807	0.0810787	0.27	1.26503e-15	0.0861623	0.33	1e-18	Hair colour
	rs77999920	0.0959606	0.13	2.67522e-08	0.0897508	0.12	6.30464e-08	Hair colour
	rs7803075	0.0523083	0.12	7.3399e-08	0.0516115	0.13	3.27371e-08	Hair colour
	rs78085008	-0.0865446	0.28	1.95434e-16	-0.080919	0.27	1.36584e-15	Hair colour
	rs78329217	-0.113168	0.34	2.78484e-19	-0.109567	0.34	1.74301e-19	Hair colour
	rs78621035	0.119527	0.14	4.83248e-09	0.115243	0.14	4.35051e-09	Hair colour
	rs78924983	0.144935	0.22	5.45632e-13	0.141056	0.22	2.78805e-13	Hair colour
	rs79141613	0.361041	0.26	1.61027e-15	0.340728	0.25	5.39883e-15	Hair colour
	rs7928319	0.0806906	0.31	5.44753e-18	0.0799285	0.33	5.38642e-19	Hair colour
	rs79551836	-0.295209	0.23	7.20775e-14	-0.3083	0.28	4.47507e-16	Hair colour
	rs79557824	0.21191	0.41	6.01589e-23	0.217623	0.46	6.85015e-26	Hair colour
	rs79748038	0.112979	0.13	3.75085e-08	0.110585	0.13	2.11295e-08	Hair colour
	rs7990420	0.0558987	0.18	6.37236e-11	0.0528504	0.17	1.28674e-10	Hair colour
	rs79912986	0.232372	0.36	2.5704e-20	0.229679	0.37	2.48142e-21	Hair colour
	rs79921287	-0.112657	0.17	1.67151e-10	-0.104702	0.16	6.59235e-10	Hair colour
	rs8003333	0.0716215	0.17	9.37562e-11	0.0714189	0.19	1.85396e-11	Hair colour
	rs80048333	0.100063	0.33	9.79716e-19	0.0996126	0.35	6.30957e-20	Hair colour
	rs80049267	0.237501	1	4.09355e-54	0.234416	1.05	7.11541e-57	Hair colour
	rs8015296	-0.100675	0.19	1.60288e-11	-0.100654	0.2	2.43893e-12	Hair colour
	rs8017054	0.153846	1.33	1.97061e-71	0.149683	1.36	4.22863e-73	Hair colour
	rs8017445	0.091748	0.11	2.97132e-07	0.0945604	0.13	3.93016e-08	Hair colour
	rs8038174	-0.0706883	0.13	1.85055e-08	-0.0665891	0.13	3.61377e-08	Hair colour
	rs819140	0.0449209	0.11	1.50574e-07	0.0453415	0.13	3.45327e-08	Hair colour
	rs870856	-0.102544	0.47	3.09956e-26	-0.100535	0.49	3.77051e-27	Hair colour
	rs9302767	0.101511	0.41	3.0507e-23	0.100971	0.44	1.05196e-24	Hair colour
	rs9392563	-0.104573	0.51	2.66318e-28	-0.103404	0.54	8.30998e-30	Hair colour
	rs9405192	0.104962	0.48	7.18456e-27	0.107656	0.55	2.56389e-30	Hair colour
	rs9503164	0.105109	0.14	1.19892e-08	0.106156	0.15	2.17761e-09	Hair colour
	rs9561564	0.0621357	0.19	1.13188e-11	0.0621303	0.21	1.62817e-12	Hair colour
	rs9746831	0.100609	0.22	2.68287e-13	0.0974298	0.23	1.93865e-13	Hair colour
	rs977588	0.0555344	0.13	1.92966e-08	0.057489	0.15	1.48556e-09	Hair colour
	rs9783753	-0.0779982	0.18	6.47292e-11	-0.0780557	0.19	1.11558e-11	Hair colour
	rs9925887	-0.124123	0.11	1.59287e-07	-0.137217	0.15	1.75332e-09	Hair colour
	rs1187115	0.0467267	0.12	3.68833e-08	0.0389786	0.1	7.55945e-07	Comparative height size at age 10
	rs11907497	-0.0412274	0.12	4.75784e-08	-0.0387279	0.13	3.26129e-08	Comparative height size at age 10
	rs12154498	0.0409572	0.08	7.30231e-06	0.0462651	0.12	4.84027e-08	Comparative height size at age 10
	rs1346408	-0.034894	0.12	7.75479e-08	-0.0363843	0.15	1.56657e-09	Comparative height size at age 10
	rs140151051	0.0668518	0.12	4.57741e-08	0.0570115	0.1	5.08054e-07	Comparative height size at age 10
	rs1490384	-0.0341144	0.12	8.50629e-08	-0.0327688	0.13	2.99902e-08	Comparative height size at age 10
	rs1864457	0.0443578	0.13	1.21255e-08	0.0444376	0.16	7.79363e-10	Comparative height size at age 10
	rs2050091	-0.0878684	0.12	1.1443e-07	-0.0846304	0.12	3.73904e-08	Comparative height size at age 10
	rs2425019	-0.0354941	0.13	3.21514e-08	-0.0326648	0.12	4.17927e-08	Comparative height size at age 10
	rs34419890	0.0733575	0.16	6.80017e-10	0.064372	0.14	5.40879e-09	Comparative height size at age 10
	rs35826789	0.0624009	0.13	2.32675e-08	0.0568894	0.12	4.09543e-08	Comparative height size at age 10
	rs36234	-0.0315558	0.09	4.60596e-06	-0.0356909	0.13	2.35532e-08	Comparative height size at age 10
	rs41393947	-0.0524863	0.13	9.86461e-09	-0.0478413	0.13	1.8098e-08	Comparative height size at age 10
	rs4310973	-0.0423169	0.12	5.68068e-08	-0.0427871	0.14	3.34357e-09	Comparative height size at age 10
	rs4735761	-0.0428098	0.15	1.34766e-09	-0.0424616	0.17	9.4973e-11	Comparative height size at age 10
	rs61734601	0.0632466	0.13	2.9849e-08	0.0584913	0.13	3.34272e-08	Comparative height size at age 10
	rs78637010	0.0685876	0.11	3.84114e-07	0.0694641	0.13	3.0727e-08	Comparative height size at age 10
	rs10033568	-0.0379008	0.12	4.44028e-08	-0.0321988	0.11	3.25499e-07	Skin pigmentation
	rs1015363	-0.0366414	0.22	2.10669e-13	-0.0353222	0.25	7.73036e-15	Skin pigmentation
	rs10810645	0.0312319	0.14	3.54169e-09	0.0294766	0.16	9.19835e-10	Skin pigmentation
	rs10960716	0.0295913	0.13	1.52873e-08	0.0250947	0.12	1.34698e-07	Skin pigmentation
	rs11018536	0.0576216	0.47	1.39444e-26	0.0576951	0.57	8.20918e-32	Skin pigmentation
	rs11021173	0.0366292	0.17	1.70443e-10	0.0359797	0.2	5.55009e-12	Skin pigmentation
	rs1105691	0.0801204	0.68	2.04692e-37	0.0797663	0.8	7.61728e-44	Skin pigmentation
	rs11076608	-0.0839363	0.63	6.55089e-35	-0.0827686	0.73	3.7914e-40	Skin pigmentation
	rs112007069	0.109935	0.67	5.16535e-37	0.109811	0.81	3.52371e-44	Skin pigmentation
	rs112044354	-0.0522209	0.11	2.31825e-07	-0.0510983	0.13	3.34919e-08	Skin pigmentation
	rs112177207	0.105981	0.24	1.80967e-14	0.100092	0.26	1.99205e-15	Skin pigmentation
	rs112523980	0.0485355	0.14	1.19633e-08	0.0466017	0.15	1.85396e-09	Skin pigmentation
	rs112584165	0.177052	0.36	2.37848e-20	0.178415	0.43	2.85759e-24	Skin pigmentation
	rs113193563	0.142464	0.2	7.29794e-12	0.142949	0.23	6.28637e-14	Skin pigmentation
	rs11637603	-0.048035	0.1	8.54693e-07	-0.0530305	0.15	2.47508e-09	Skin pigmentation
	rs11641963	-0.0756127	0.15	2.4173e-09	-0.0803465	0.2	4.55722e-12	Skin pigmentation
	rs11647755	0.0904143	0.25	8.13954e-15	0.0868893	0.28	3.85035e-16	Skin pigmentation
	rs11696169	0.0416072	0.12	8.30443e-08	0.0400604	0.13	1.44917e-08	Skin pigmentation
	rs117007668	-0.143651	0.19	1.1023e-11	-0.156027	0.27	5.70427e-16	Skin pigmentation
	rs117090085	-0.126262	0.14	4.40251e-09	-0.127896	0.17	8.79427e-11	Skin pigmentation
	rs117114615	0.116705	0.13	3.47969e-08	0.109016	0.13	1.88925e-08	Skin pigmentation
	rs117132860	0.0638768	0.07	3.2917e-05	0.0766142	0.12	4.53774e-08	Skin pigmentation
	rs117204628	0.130064	0.35	3.05211e-20	0.119219	0.35	2.99916e-20	Skin pigmentation
	rs117219845	-0.120348	0.19	1.63343e-11	-0.121257	0.23	9.57414e-14	Skin pigmentation
	rs117316142	-0.0867	0.12	7.42352e-08	-0.0860771	0.14	5.57314e-09	Skin pigmentation
	rs117586265	-0.0728627	0.13	1.88821e-08	-0.0694856	0.14	4.90738e-09	Skin pigmentation
	rs117587601	0.145264	0.46	9.01571e-26	0.149554	0.58	4.32414e-32	Skin pigmentation
	rs117616283	-0.13624	0.36	1.59258e-20	-0.115347	0.31	6.27191e-18	Skin pigmentation
	rs117769929	-0.0788548	0.17	2.43064e-10	-0.0704852	0.16	5.06711e-10	Skin pigmentation
	rs117776753	0.120272	0.3	2.5698e-17	0.123231	0.37	2.9703e-21	Skin pigmentation
	rs117778271	-0.0769236	0.12	1.05359e-07	-0.0769322	0.14	6.52289e-09	Skin pigmentation
	rs117894636	-0.0975485	0.12	6.23563e-08	-0.0926216	0.13	2.05665e-08	Skin pigmentation
	rs117895494	0.0419288	0.12	5.98343e-08	0.0397315	0.13	2.09947e-08	Skin pigmentation
	rs11828017	-0.0301601	0.13	2.29504e-08	-0.027069	0.13	3.59517e-08	Skin pigmentation
	rs11853882	-0.173538	0.37	3.20996e-21	-0.164537	0.4	7.76247e-23	Skin pigmentation
	rs1205312	-0.137181	1.09	3.52533e-59	-0.133946	1.26	9.23422e-68	Skin pigmentation
	rs121918166	0.227513	0.35	4.30031e-20	0.230779	0.43	1.64627e-24	Skin pigmentation
	rs12202284	0.0436323	0.23	1.34122e-13	0.0410473	0.24	2.04975e-14	Skin pigmentation
	rs12203592	0.0882601	0.85	1.4471e-46	0.0872141	1	1.59956e-54	Skin pigmentation
	rs12445594	-0.0440996	0.13	2.86517e-08	-0.0412424	0.13	1.48563e-08	Skin pigmentation
	rs12480410	0.0260005	0.11	1.55894e-07	0.0263692	0.14	5.16476e-09	Skin pigmentation
	rs12922903	-0.0844097	0.15	1.26955e-09	-0.0784758	0.16	7.31476e-10	Skin pigmentation
	rs12930346	-0.0518027	0.39	2.88204e-22	-0.0501136	0.44	1.25516e-24	Skin pigmentation
	rs1304320	0.023023	0.09	3.52176e-06	0.0251566	0.13	2.59239e-08	Skin pigmentation
	rs13335091	-0.0395848	0.13	2.48073e-08	-0.0389145	0.15	2.23182e-09	Skin pigmentation
	rs13339414	-0.0446009	0.15	1.08936e-09	-0.0414837	0.16	6.14243e-10	Skin pigmentation
	rs13380736	0.0363749	0.11	1.83679e-07	0.0352351	0.13	3.53981e-08	Skin pigmentation
	rs137905339	0.0761928	0.12	9.86234e-08	0.0752121	0.14	7.81178e-09	Skin pigmentation
	rs137942933	0.203277	0.62	1.51705e-34	0.193913	0.69	9.67832e-38	Skin pigmentation
	rs140580708	-0.101211	0.14	9.27022e-09	-0.0968366	0.15	2.01683e-09	Skin pigmentation
	rs141212514	0.114759	0.1	1.71558e-06	0.119948	0.13	4.0846e-08	Skin pigmentation
	rs141265750	0.127204	0.09	4.50018e-06	0.140933	0.13	2.36859e-08	Skin pigmentation
	rs141950465	0.037573	0.09	4.38874e-06	0.0416932	0.13	2.1713e-08	Skin pigmentation
	rs142314514	-0.102792	0.16	6.90208e-10	-0.111463	0.22	2.9067e-13	Skin pigmentation
	rs143319632	0.108591	0.6	2.21004e-33	0.0994672	0.6	2.3752e-33	Skin pigmentation
	rs143837938	-0.124474	0.14	6.27726e-09	-0.120863	0.16	7.50533e-10	Skin pigmentation
	rs144127786	-0.111773	0.12	9.83626e-08	-0.110592	0.14	8.69941e-09	Skin pigmentation
	rs144367743	0.0423292	0.13	2.65564e-08	0.0476817	0.2	5.83445e-12	Skin pigmentation
	rs144959042	-0.0511932	0.14	3.68604e-09	-0.0478618	0.15	1.77984e-09	Skin pigmentation
	rs145590108	0.137906	0.87	1.57253e-47	0.136591	1.02	3.22107e-55	Skin pigmentation
	rs145904322	0.0931587	0.14	7.14793e-09	0.0875848	0.15	2.36505e-09	Skin pigmentation
	rs146513999	-0.0398327	0.12	9.06546e-08	-0.0412376	0.15	1.21476e-09	Skin pigmentation
	rs146871838	-0.103878	0.11	1.46487e-07	-0.111288	0.16	7.97242e-10	Skin pigmentation
	rs146983261	-0.0734166	0.11	3.75924e-07	-0.0729544	0.13	3.60512e-08	Skin pigmentation
	rs147546939	0.122467	0.18	2.73023e-11	0.127829	0.24	2.22075e-14	Skin pigmentation
	rs147850452	0.0843143	0.1	1.09802e-06	0.0925286	0.14	5.35772e-09	Skin pigmentation
	rs148331498	-0.260556	0.38	2.00309e-21	-0.257502	0.44	6.52529e-25	Skin pigmentation
	rs148691905	0.0372449	0.07	3.81724e-05	0.0449458	0.12	4.77419e-08	Skin pigmentation
	rs149676234	0.212849	0.53	1.95299e-29	0.211781	0.62	2.13255e-34	Skin pigmentation
	rs149724330	0.315472	0.32	3.1017e-18	0.306887	0.36	1.38102e-20	Skin pigmentation
	rs150258746	-0.1286	0.11	1.4846e-07	-0.126978	0.13	1.50224e-08	Skin pigmentation
	rs150346755	-0.0551922	0.37	5.24807e-21	-0.0539989	0.42	1.01906e-23	Skin pigmentation
	rs150708287	0.135287	0.1	1.06557e-06	0.14026	0.13	2.84689e-08	Skin pigmentation
	rs151167183	0.035011	0.12	1.05747e-07	0.0340301	0.13	1.42485e-08	Skin pigmentation
	rs16924543	-0.0462182	0.09	2.40968e-06	-0.0496162	0.13	2.67948e-08	Skin pigmentation
	rs16965867	-0.0325167	0.12	6.1722e-08	-0.0316956	0.14	8.49826e-09	Skin pigmentation
	rs17093831	0.0551534	0.1	1.57044e-06	0.0572626	0.12	4.37855e-08	Skin pigmentation
	rs1775588	-0.031281	0.11	1.96097e-07	-0.0302057	0.13	3.4359e-08	Skin pigmentation
	rs1799989	-0.0477386	0.14	3.78051e-09	-0.0505485	0.2	7.11214e-12	Skin pigmentation
	rs183596644	-0.113001	0.16	7.42455e-10	-0.0922148	0.12	4.19527e-08	Skin pigmentation
	rs183784367	0.0979154	0.11	2.36837e-07	0.0989796	0.14	9.91106e-09	Skin pigmentation
	rs184434840	-0.18535	0.11	3.33027e-07	-0.194635	0.14	4.08207e-09	Skin pigmentation
	rs185580697	-0.132282	0.13	3.91634e-08	-0.133787	0.15	1.32883e-09	Skin pigmentation
	rs185804457	-0.192833	0.12	6.11843e-08	-0.188129	0.14	8.16545e-09	Skin pigmentation
	rs186534617	-0.14888	0.19	1.48457e-11	-0.140558	0.2	3.56944e-12	Skin pigmentation
	rs187800086	-0.135929	0.14	9.23953e-09	-0.131213	0.15	1.44421e-09	Skin pigmentation
	rs189324426	0.134455	0.13	2.04593e-08	0.128518	0.14	4.93833e-09	Skin pigmentation
	rs191414071	0.140525	0.17	9.44061e-11	0.133143	0.19	2.15675e-11	Skin pigmentation
	rs192885358	-0.151191	0.36	8.12082e-21	-0.150127	0.43	2.0611e-24	Skin pigmentation
	rs199940512	-0.0712729	0.11	3.42389e-07	-0.0730932	0.14	1.15995e-08	Skin pigmentation
	rs200897862	-0.131023	0.62	1.50349e-34	-0.122246	0.65	3.94457e-36	Skin pigmentation
	rs200950933	-0.159173	0.09	2.88942e-06	-0.185575	0.15	2.16058e-09	Skin pigmentation
	rs202141515	-0.114832	0.15	1.65398e-09	-0.112356	0.17	9.64273e-11	Skin pigmentation
	rs2092478	0.0276048	0.11	2.64131e-07	0.0279277	0.14	1.07451e-08	Skin pigmentation
	rs2137817	0.0539521	0.15	1.38003e-09	0.0489576	0.15	1.62125e-09	Skin pigmentation
	rs2153272	0.0333732	0.1	1.52936e-06	0.0354698	0.13	1.97783e-08	Skin pigmentation
	rs2180668	0.0293458	0.12	6.21084e-08	0.0272417	0.13	3.43843e-08	Skin pigmentation
	rs2331342	-0.0650531	0.12	1.24744e-07	-0.0633501	0.13	1.56372e-08	Skin pigmentation
	rs2378412	-0.0777711	0.42	7.91043e-24	-0.0777653	0.51	2.15874e-28	Skin pigmentation
	rs2424994	0.0705772	0.41	2.61276e-23	0.070719	0.5	7.07783e-28	Skin pigmentation
	rs2424998	0.062741	0.39	2.91407e-22	0.0631383	0.48	7.93963e-27	Skin pigmentation
	rs2425224	-0.0796883	0.32	1.10382e-18	-0.0810276	0.4	6.67575e-23	Skin pigmentation
	rs2434865	0.0579459	0.4	1.03252e-22	0.0605373	0.52	5.0015e-29	Skin pigmentation
	rs2626551	-0.0339936	0.17	2.06995e-10	-0.0325282	0.19	2.40935e-11	Skin pigmentation
	rs2797296	-0.0370747	0.15	3.31444e-09	-0.0365762	0.17	1.46599e-10	Skin pigmentation
	rs28587058	-0.209928	0.31	6.28058e-18	-0.195074	0.32	1.40702e-18	Skin pigmentation
	rs2979722	0.0597383	0.1	1.23629e-06	0.0693506	0.16	8.07198e-10	Skin pigmentation
	rs3096296	-0.0298007	0.14	3.94167e-09	-0.0296373	0.17	1.67838e-10	Skin pigmentation
	rs3114901	-0.0481147	0.11	2.50715e-07	-0.0534063	0.16	4.20126e-10	Skin pigmentation
	rs3114908	-0.0834241	1.05	7.38414e-57	-0.0840984	1.27	2.04833e-68	Skin pigmentation
	rs3114919	0.0350426	0.13	1.86059e-08	0.0363022	0.17	2.04385e-10	Skin pigmentation
	rs34177108	0.151132	2.92	5.37032e-155	0.150502	3.45	1.19399e-182	Skin pigmentation
	rs34387772	0.0302961	0.12	9.38599e-08	0.0327045	0.16	3.21373e-10	Skin pigmentation
	rs34436454	0.0511943	0.33	5.04661e-19	0.049954	0.38	1.2697e-21	Skin pigmentation
	rs35130196	-0.0929586	0.13	2.64338e-08	-0.0815918	0.12	8.15755e-08	Skin pigmentation
	rs35601559	0.0310377	0.13	2.04108e-08	0.0276783	0.12	4.82759e-08	Skin pigmentation
	rs35934407	0.0320121	0.12	1.02582e-07	0.0332164	0.15	1.36461e-09	Skin pigmentation
	rs367675749	-0.0969334	0.13	2.65516e-08	-0.077096	0.1	1.38035e-06	Skin pigmentation
	rs368122866	-0.0866405	0.11	1.89069e-07	-0.085704	0.13	1.87215e-08	Skin pigmentation
	rs369545773	0.0827543	0.25	1.21535e-14	0.0796724	0.28	3.46817e-16	Skin pigmentation
	rs371889068	0.509566	0.81	2.07062e-44	0.493285	0.91	2.38177e-49	Skin pigmentation
	rs372618714	-0.079123	0.25	9.90604e-15	-0.0813711	0.31	3.74455e-18	Skin pigmentation
	rs372672912	-0.0461661	0.07	3.04187e-05	-0.0562781	0.13	2.90041e-08	Skin pigmentation
	rs375933930	0.211063	0.4	6.42984e-23	0.208804	0.47	1.93821e-26	Skin pigmentation
	rs377599838	-0.185192	0.19	1.11148e-11	-0.149609	0.15	1.74237e-09	Skin pigmentation
	rs413170	0.0909003	0.26	2.76121e-15	0.0945174	0.33	3.10742e-19	Skin pigmentation
	rs429486	-0.0569082	0.19	8.50746e-12	-0.0653349	0.3	1.16788e-17	Skin pigmentation
	rs4386139	-0.0891169	0.13	1.78053e-08	-0.103808	0.21	8.13767e-13	Skin pigmentation
	rs452176	-0.0750956	0.88	3.47056e-48	-0.0787912	1.16	1.33537e-62	Skin pigmentation
	rs4778239	0.190765	0.24	3.3721e-14	0.19386	0.3	2.76822e-17	Skin pigmentation
	rs4785588	-0.103178	0.11	4.9005e-07	-0.110567	0.14	4.05471e-09	Skin pigmentation
	rs4911123	-0.0267774	0.11	4.61392e-07	-0.0263877	0.12	4.8754e-08	Skin pigmentation
	rs4911486	-0.0852938	0.53	1.20226e-29	-0.0859261	0.65	6.65273e-36	Skin pigmentation
	rs4959924	0.0268201	0.11	4.61052e-07	0.0290831	0.15	1.92185e-09	Skin pigmentation
	rs528292523	-0.123358	0.09	6.03615e-06	-0.136633	0.12	4.52189e-08	Skin pigmentation
	rs531614058	0.094888	0.82	1.1371e-44	0.0945326	0.98	4.89103e-53	Skin pigmentation
	rs534969948	0.131378	0.18	7.39605e-11	0.133446	0.22	5.2723e-13	Skin pigmentation
	rs536451280	0.091833	0.56	5.52968e-31	0.0926822	0.68	3.23445e-37	Skin pigmentation
	rs537115115	0.150809	0.19	2.0893e-11	0.137025	0.19	2.27562e-11	Skin pigmentation
	rs537651195	-0.164575	0.22	2.84446e-13	-0.156719	0.24	2.35722e-14	Skin pigmentation
	rs538484333	0.190046	0.22	5.04313e-13	0.185517	0.25	1.41482e-14	Skin pigmentation
	rs540275741	0.0602484	0.16	5.76036e-10	0.0604572	0.19	8.89611e-12	Skin pigmentation
	rs541789687	0.136785	0.34	1.5838e-19	0.126126	0.35	5.58085e-20	Skin pigmentation
	rs543930799	-0.327183	0.63	5.59629e-35	-0.305741	0.67	1.09044e-36	Skin pigmentation
	rs546094822	0.215612	0.14	4.73533e-09	0.191729	0.14	1.0712e-08	Skin pigmentation
	rs552336012	-0.0483873	0.21	1.08993e-12	-0.0510351	0.28	2.55035e-16	Skin pigmentation
	rs555819819	0.214427	0.17	1.11673e-10	0.200751	0.18	3.3266e-11	Skin pigmentation
	rs556976927	0.236763	0.2	2.59478e-12	0.219839	0.21	9.65162e-13	Skin pigmentation
	rs557390011	-0.136838	0.16	3.94639e-10	-0.13593	0.19	9.15166e-12	Skin pigmentation
	rs55801291	0.0549746	0.1	5.86098e-07	0.0599577	0.15	2.18872e-09	Skin pigmentation
	rs55804368	0.084045	0.32	1.5449e-18	0.0844514	0.39	3.16446e-22	Skin pigmentation
	rs55925927	-0.221104	0.29	5.24687e-17	-0.208802	0.31	3.79402e-18	Skin pigmentation
	rs559926519	0.0922578	0.82	6.72977e-45	0.0901762	0.93	7.85416e-51	Skin pigmentation
	rs560706700	0.0862919	0.53	2.24957e-29	0.0927231	0.72	9.52357e-40	Skin pigmentation
	rs56288641	0.172576	0.46	4.07943e-26	0.17131	0.54	2.35342e-30	Skin pigmentation
	rs568259398	0.0421222	0.12	1.27865e-07	0.0415493	0.14	1.05765e-08	Skin pigmentation
	rs569561486	-0.14212	0.12	8.48067e-08	-0.139746	0.14	9.06087e-09	Skin pigmentation
	rs572946109	0.0388044	0.1	1.48433e-06	0.0447201	0.15	1.10291e-09	Skin pigmentation
	rs575313479	-0.102163	0.19	1.22293e-11	-0.0999298	0.22	3.48177e-13	Skin pigmentation
	rs59009678	-0.0418999	0.12	4.46828e-08	-0.0445552	0.17	2.1736e-10	Skin pigmentation
	rs6059554	-0.0418245	0.27	5.78229e-16	-0.039248	0.29	7.40457e-17	Skin pigmentation
	rs6060499	-0.0334519	0.18	4.68058e-11	-0.0369142	0.26	1.53179e-15	Skin pigmentation
	rs6087657	0.0453142	0.3	2.26517e-17	0.041995	0.31	6.17732e-18	Skin pigmentation
	rs6088765	-0.0278554	0.13	2.51565e-08	-0.0251294	0.13	3.3886e-08	Skin pigmentation
	rs6120309	0.0270857	0.11	4.43609e-07	0.0269282	0.13	3.5403e-08	Skin pigmentation
	rs6141892	0.0340634	0.16	7.49376e-10	0.0336649	0.19	2.38726e-11	Skin pigmentation
	rs6142422	-0.11067	0.65	8.2966e-36	-0.107864	0.74	9.11801e-41	Skin pigmentation
	rs62007493	0.0971683	1.13	4.27858e-61	0.0971318	1.36	3.93822e-73	Skin pigmentation
	rs62007495	0.137182	0.08	9.41218e-06	0.161756	0.14	9.91859e-09	Skin pigmentation
	rs62048252	0.0425048	0.2	4.94994e-12	0.0401235	0.21	1.12228e-12	Skin pigmentation
	rs62054570	0.130324	1.51	3.39234e-81	0.136596	1.98	1.27938e-105	Skin pigmentation
	rs62054575	0.0412648	0.16	3.56057e-10	0.0437188	0.22	4.13238e-13	Skin pigmentation
	rs62054652	-0.0772851	0.24	1.90327e-14	-0.0758976	0.28	2.30144e-16	Skin pigmentation
	rs62211513	0.265185	0.27	4.36315e-16	0.258025	0.31	3.80365e-18	Skin pigmentation
	rs62211989	0.140524	1.15	3.29458e-62	0.137448	1.33	1.75388e-71	Skin pigmentation
	rs62213709	0.121989	0.53	1.99572e-29	0.123695	0.65	4.44836e-36	Skin pigmentation
	rs62390189	0.0690997	0.16	8.57768e-10	0.0613004	0.15	2.28676e-09	Skin pigmentation
	rs63749246	0.138012	0.85	2.03986e-46	0.131702	0.93	1.0067e-50	Skin pigmentation
	rs6500451	0.0664065	0.11	3.37078e-07	0.077582	0.18	7.84874e-11	Skin pigmentation
	rs6500516	0.0328504	0.13	1.28953e-08	0.0280601	0.12	1.15101e-07	Skin pigmentation
	rs7163702	-0.0464016	0.13	3.46402e-08	-0.0457049	0.15	2.49161e-09	Skin pigmentation
	rs7173359	0.0893134	0.36	1.16708e-20	0.0911764	0.45	1.63305e-25	Skin pigmentation
	rs7185076	0.0666844	0.12	8.64192e-08	0.0671891	0.14	3.96698e-09	Skin pigmentation
	rs7190567	-0.0468265	0.13	2.81579e-08	-0.0551555	0.21	9.56974e-13	Skin pigmentation
	rs7197284	-0.11915	0.17	2.3068e-10	-0.124544	0.22	4.80729e-13	Skin pigmentation
	rs721970	-0.101823	0.47	2.21871e-26	-0.100996	0.56	5.4853e-31	Skin pigmentation
	rs72917317	0.0621867	0.26	3.96369e-15	0.0597076	0.29	1.1695e-16	Skin pigmentation
	rs7350860	0.0322136	0.14	1.05211e-08	0.0324212	0.16	3.29655e-10	Skin pigmentation
	rs74037150	-0.0799434	0.15	3.18676e-09	-0.0745862	0.15	1.65318e-09	Skin pigmentation
	rs74606487	0.127879	1.33	1.01719e-71	0.131861	1.69	2.69898e-90	Skin pigmentation
	rs746861	-0.0293795	0.14	3.75016e-09	-0.0276794	0.15	1.10073e-09	Skin pigmentation
	rs74699681	-0.185829	0.2	4.6752e-12	-0.177521	0.22	4.2092e-13	Skin pigmentation
	rs74789548	-0.0917403	0.17	2.19776e-10	-0.0940994	0.21	9.10332e-13	Skin pigmentation
	rs7481199	0.0357168	0.16	4.6958e-10	0.0335186	0.17	1.34825e-10	Skin pigmentation
	rs7495174	-0.204984	1.45	1.23595e-77	-0.199762	1.65	1.67687e-88	Skin pigmentation
	rs7495592	-0.0586478	0.21	9.72971e-13	-0.0551873	0.23	1.75186e-13	Skin pigmentation
	rs749846	-0.0772569	0.45	1.5181e-25	-0.0754123	0.52	4.59939e-29	Skin pigmentation
	rs75653149	0.0959906	0.52	4.27366e-29	0.0959573	0.63	1.02471e-34	Skin pigmentation
	rs75746799	0.150088	0.37	3.9473e-21	0.156587	0.48	6.59781e-27	Skin pigmentation
	rs75898184	0.11272	0.4	1.06955e-22	0.11002	0.45	1.57725e-25	Skin pigmentation
	rs76415938	-0.149226	0.41	1.81468e-23	-0.14579	0.48	9.99309e-27	Skin pigmentation
	rs76519749	0.0408772	0.1	1.00191e-06	0.0430286	0.13	1.54348e-08	Skin pigmentation
	rs76691791	-0.0379719	0.19	1.86982e-11	-0.0384231	0.23	1.21311e-13	Skin pigmentation
	rs77542847	-0.0770857	0.32	2.52697e-18	-0.0762762	0.37	2.54976e-21	Skin pigmentation
	rs7773324	0.0285585	0.12	5.18872e-08	0.027334	0.14	1.04573e-08	Skin pigmentation
	rs78329217	-0.0469814	0.17	1.37388e-10	-0.0455836	0.19	1.07795e-11	Skin pigmentation
	rs79551836	-0.182449	0.27	1.36741e-15	-0.190449	0.35	5.69902e-20	Skin pigmentation
	rs79557824	0.121552	0.39	1.99251e-22	0.112529	0.4	7.46621e-23	Skin pigmentation
	rs80030016	0.0736957	0.09	2.73225e-06	0.0839404	0.14	5.57301e-09	Skin pigmentation
	rs80048333	0.0671121	0.43	1.69707e-24	0.0698747	0.56	3.86545e-31	Skin pigmentation
	rs80049267	0.110587	0.65	9.61612e-36	0.114417	0.83	1.43979e-45	Skin pigmentation
	rs80169767	-0.0750988	0.23	9.13692e-14	-0.0683128	0.23	1.01485e-13	Skin pigmentation
	rs8017054	0.0393592	0.26	3.31742e-15	0.0404728	0.33	5.55904e-19	Skin pigmentation
	rs8047319	0.0615535	0.41	1.72743e-23	0.0609505	0.48	3.77138e-27	Skin pigmentation
	rs8057183	0.0577368	0.34	1.15478e-19	0.0523895	0.34	2.61698e-19	Skin pigmentation
	rs904462	0.048469	0.09	2.60489e-06	0.0518655	0.13	3.30103e-08	Skin pigmentation
	rs9302767	0.0472843	0.27	1.39927e-15	0.0482153	0.33	6.37529e-19	Skin pigmentation
	rs9392026	-0.0259343	0.11	3.10499e-07	-0.0256101	0.13	2.86807e-08	Skin pigmentation
	rs9667292	-0.048625	0.13	3.72315e-08	-0.0511299	0.17	2.05343e-10	Skin pigmentation
	rs9708822	-0.0353104	0.13	1.78661e-08	-0.0397825	0.2	4.41266e-12	Skin pigmentation
	rs9783753	-0.0358741	0.11	2.28749e-07	-0.0363573	0.14	1.05138e-08	Skin pigmentation
	rs9929643	-0.0876068	0.14	5.98412e-09	-0.0818624	0.15	3.00255e-09	Skin pigmentation
	rs9929773	-0.0399453	0.17	1.13039e-10	-0.037752	0.18	2.92887e-11	Skin pigmentation
	rs9936215	0.0391303	0.23	5.73984e-14	0.0403889	0.3	2.60976e-17	Skin pigmentation
	rs10431948	0.198107	0.19	5.27448e-08	0.184925	0.2	1.6812e-08	Childhood sunburns
	rs115577903	-0.806719	0.23	1.62832e-09	-0.602561	0.16	5.4858e-07	Childhood sunburns
	rs11648089	0.31706	0.2	1.79399e-08	0.309844	0.24	9.85803e-10	Childhood sunburns
	rs1205312	0.321702	0.18	1.06598e-07	0.343615	0.25	2.80446e-10	Childhood sunburns
	rs12203592	-0.395825	0.52	1.40637e-19	-0.423657	0.74	4.79071e-27	Childhood sunburns
	rs12932219	-0.246815	0.31	2.2683e-12	-0.22042	0.31	3.40095e-12	Childhood sunburns
	rs12932628	0.179926	0.16	7.15913e-07	0.191144	0.22	4.94721e-09	Childhood sunburns
	rs144104266	-0.547919	0.26	1.74297e-10	-0.541496	0.31	2.45641e-12	Childhood sunburns
	rs147484236	-0.269873	0.13	8.2391e-06	-0.297709	0.19	4.67552e-08	Childhood sunburns
	rs164741	0.288138	0.37	2.36701e-14	0.26372	0.38	8.81455e-15	Childhood sunburns
	rs1805007	-0.718026	1.01	1.53851e-36	-0.685754	1.14	6.72667e-41	Childhood sunburns
	rs185825672	-0.929531	0.23	1.9391e-09	-0.904966	0.27	8.52315e-11	Childhood sunburns
	rs1885120	0.289865	0.15	1.03574e-06	0.298705	0.2	2.21723e-08	Childhood sunburns
	rs2424995	-0.295033	0.15	9.15925e-07	-0.315062	0.22	5.68395e-09	Childhood sunburns
	rs3114908	0.257724	0.32	1.54775e-12	0.238741	0.34	3.48257e-13	Childhood sunburns
	rs35407	-0.744265	0.21	7.24703e-09	-0.701846	0.23	1.33909e-09	Childhood sunburns
	rs369805468	-0.480632	0.15	1.66625e-06	-0.493945	0.19	4.55753e-08	Childhood sunburns
	rs371889068	-2.04945	0.41	1.30828e-15	-1.80492	0.39	5.31374e-15	Childhood sunburns
	rs375933930	-0.820866	0.19	5.87111e-08	-0.762875	0.2	2.17591e-08	Childhood sunburns
	rs533139343	-0.731271	0.5	8.02971e-19	-0.668322	0.51	2.40215e-19	Childhood sunburns
	rs55869743	-0.389085	0.17	2.99488e-07	-0.408321	0.23	2.26945e-09	Childhood sunburns
	rs559926519	-0.3499	0.38	1.36741e-14	-0.327227	0.41	1.27028e-15	Childhood sunburns
	rs560706700	-0.353664	0.28	2.43445e-11	-0.342659	0.33	6.69422e-13	Childhood sunburns
	rs56288641	-0.622241	0.19	3.94494e-08	-0.632842	0.24	5.46022e-10	Childhood sunburns
	rs62209647	-0.323619	0.19	6.18572e-08	-0.329267	0.24	9.29544e-10	Childhood sunburns
	rs67279079	-0.168739	0.12	1.54099e-05	-0.19758	0.2	1.88378e-08	Childhood sunburns
	rs7195043	-0.273037	0.37	2.71644e-14	-0.256173	0.4	2.16521e-15	Childhood sunburns
	rs7199850	0.216289	0.23	1.19704e-09	0.209674	0.27	5.86678e-11	Childhood sunburns
	rs76191012	-1.07443	0.23	1.84264e-09	-0.970699	0.23	1.56052e-09	Childhood sunburns
	rs80048333	-0.239614	0.18	1.41e-07	-0.241306	0.22	3.91237e-09	Childhood sunburns
	rs9302767	-0.211439	0.17	2.94836e-07	-0.209627	0.2	1.6482e-08	Childhood sunburns
	rs9378807	-0.182929	0.17	3.35529e-07	-0.179496	0.2	2.61589e-08	Childhood sunburns
	rs9924678	0.429267	0.22	5.33458e-09	0.432242	0.27	6.69576e-11	Childhood sunburns
	rs9925887	0.45678	0.15	1.40285e-06	0.467306	0.19	4.20339e-08	Childhood sunburns
	rs142591357	0.123395	0.1	9.71046e-09	0.126276	0.1	4.87753e-09	Year of birth
	rs193168744	0.197964	0.1	2.03657e-08	0.197767	0.1	2.32825e-08	Year of birth
	rs1458038	0.595012	0.24	5.17309e-07	0.639107	0.29	4.06181e-08	Hypertension (year when diagnosed)

## Sheet: sTable 8
	sTable 8. Differences in SNP heritability estimates obtained from error-corrected (repeated-measure) GWA analyses and error-uncorrected (single-measure) GWA analyses
	Phenotype	h2 (se) (single-measure GWA)	h2 (se) (repeated-measure GWA)	h2 difference (95% Confidence Interval)
	Relative age of first facial hair (n=12905)	0.13 (0.04)	0.11 (0.04)	0.02 (-0.03; 0.07)
	Age at first live birth (n=25942)	0.16 (0.03)	0.16 (0.03)	0 (-0.01; 0)
	Age when periods started (menarche) (n=37796)	0.28 (0.02)	0.27 (0.02)	0.01 (-0.01; 0.02)
	Age at menopause (n=20375)	0.16 (0.03)	0.15 (0.03)	0.01 (-0.02; 0.04)
	Age first sexual intercourse (n=65123)	0.12 (0.01)	0.12 (0.01)	0 (-0.01; 0.01)
	Wearing glasses (age) (n=62847)	0.13 (0.01)	0.13 (0.01)	0 (0; 0.01)
	Birth weight (n=12017)	0.18 (0.05)	0.19 (0.05)	-0.01 (-0.03; 0.02)
	Birth weight of first child (n=30305)	0.07 (0.02)	0.07 (0.02)	0.01 (-0.01; 0.02)
	Comparative body size at age 10 (n=27622)	0.2 (0.03)	0.18 (0.02)	0.02 (0; 0.05)
	Education (length) (n=50512)	0.13 (0.01)	0.13 (0.02)	0 (-0.01; 0.01)
	Hair colour (n=27789)	0.24 (0.05)	0.22 (0.05)	0.02 (-0.02; 0.06)
	Comparative height size at age 10 (n=28234)	0.29 (0.03)	0.23 (0.03)	0.06 (0.03; 0.09)
	Maternal smoking around birth (n=23358)	0.04 (0.02)	0.05 (0.02)	-0.01 (-0.02; 0)
	Mother's age at death (n=42133)	0.03 (0.01)	0.03 (0.01)	0 (0; 0)
	Number of live births (n=39267)	0.07 (0.01)	0.07 (0.01)	0 (0; 0)
	Skin pigmentation (n=27834)	0.15 (0.06)	0.13 (0.05)	0.02 (-0.04; 0.09)
	Childhood sunburns (n=18372)	0.07 (0.03)	0.05 (0.03)	0.02 (-0.02; 0.05)
	Year of birth (n=121248)	0.02 (0.01)	0.02 (0.01)	0 (0; 0)
	Hypertension (year when diagnosed) (n=12367)	0.09 (0.04)	0.05 (0.04)	0.04 (-0.01; 0.09)

## Sheet: sTable 9
	sTable 9. GWA summary statistic files included in LDSC regression and Mendelian Randomization
	Trait	Sample size	Link to publication	Data access link
	Sleep duration (accelerometer)	85449	https://www.ncbi.nlm.nih.gov/pubmed/30952852	https://sleep.hugeamp.org/dinspector.html?dataset=GWAS_Accel_eu
	ADHD	214976	https://www.nature.com/articles/s41588-022-01285-8	https://ipsych.dk/en/research/downloads
	Alzheimer	380000	https://www.nature.com/articles/s41588-018-0311-9	https://ctg.cncr.nl/software/summary_statistics
	Antisocial behaviour	50252	https://doi.org/10.1038/s41380-022-01793-3	https://ctg.cncr.nl/software/summary_statistics
	Bipolar (diagnosis)	392324	https://doi.org/10.1101/2020.09.17.20187054	https://figshare.com/s/53af8c444bb949be273c
	Birth weight	205475	http://www.nealelab.is/uk-biobank	http://www.nealelab.is/uk-biobank
	BMI	681275	https://doi.org/10.1093/hmg/ddy271	https://portals.broadinstitute.org/collaboration/giant/index.php/GIANT_consortium_data_files#GIANT_Consortium_2016_Exome_Array_Data_is_Available_Here_for_Download
	C-Reactive Protein	343524	http://www.nealelab.is/uk-biobank	http://www.nealelab.is/uk-biobank
	childhood BMI (self-reported)	354996	http://www.nealelab.is/uk-biobank	http://www.nealelab.is/uk-biobank
	Cigarette use (frequency)	245876	https://www.nature.com/articles/s41588-018-0307-5	https://conservancy.umn.edu/handle/1129+O38+N38+M3+C38
	Coffee intake	334659	http://www.nealelab.is/uk-biobank	http://www.nealelab.is/uk-biobank
	Depression (diagnosis)	173005	https://doi.org/10.1038/s41588-018-0090-3	https://www.med.unc.edu/pgc/download-results/
	Alcohol use (frequency)	513208	https://www.nature.com/articles/s41588-018-0307-5	https://conservancy.umn.edu/handle/11299/201564
	Educational attainment	765283	https://doi.org/10.1038/s41588-022-01016-z	https://www.thessgac.org/data
	Participation (email invitation)	371417	https://doi.org/10.1093/ije/dyz134	https://datashare.ed.ac.uk/handle/10283/3335
	Participation (food questionnaire)	300639	https://www.ebi.ac.uk/gwas/publications/33563987	https://www.nature.com/articles/s41467-021-21073-y#data-availability
	HDL	315133	http://www.nealelab.is/uk-biobank	http://www.nealelab.is/uk-biobank
	Healthspan	300447	http://doi.org/10.1038/s42003-019-0290-0	https://zenodo.org/record/1302861#.Y_ylybTMK3I
	Height	693529	https://doi.org/10.1093/hmg/ddy271	https://portals.broadinstitute.org/collaboration/giant/index.php/GIANT_consortium_data_files
	Hypertension	361141	http://www.nealelab.is/uk-biobank	http://www.nealelab.is/uk-biobank
	Income	286301	doi.org/10.1038/s41467-019-13585-5	ftp://ftp.ebi.ac.uk/pub/databases/gwas/summary_statistics/HillWD_31844048_GCST009524
	Insomnia	113006	https://doi.org/10.1038/ng.3888	http://ctg.cncr.nl/software/summary_statistics
	Intelligence	269867	https://doi.org/10.1038/s41588-018-0152-6	https://ctg.cncr.nl/software/summary_statistics
	LDL	343621	http://www.nealelab.is/uk-biobank	http://www.nealelab.is/uk-biobank
	Participation (mental health)	371428	https://doi.org/10.1093/ije/dyz134	https://datashare.ed.ac.uk/handle/10283/3335
	Neuroticism	168105	https://doi.org/10.1038/s41588-018-0151-7	https://ctg.cncr.nl/software/summary_statistics
	Parental lifespan	640189	https://elifesciences.org/articles/39856	https://datashare.ed.ac.uk/handle/10283/3209
	Physical activity (accelerometer)	91084	https://doi.org/10.1038/s41366-018-0120-3	https://www.ebi.ac.uk/gwas/studies/GCST006099
	Physical activity (self-reported)	377234	https://doi.org/10.1038/s41366-018-0120-3	https://www.ebi.ac.uk/gwas/studies/GCST006097
	Platelet count	350474	https://doi.org/10.1101/2020.08.10.244293	https://gwas.mrcieu.ac.uk/datasets/
	Reproductive Success	785604	https://www.nature.com/articles/s41562-023-01528-6	https://www.repository.cam.ac.uk/handle/1810/341056
	Risky behaviours	315894	https://doi.org/10.1038/s41588-018-0309-3	https://www.thessgac.org/data
	SBP	340159	http://www.nealelab.is/uk-biobank	http://www.nealelab.is/uk-biobank
	Schizophrenia	130644	https://doi.org/10.1101/2020.09.12.20192922	https://www.med.unc.edu/pgc/download-results/
	Sleep duration (self-reported)	446118	https://www.nature.com/articles/s41467-020-20585-3	https://sleep.hugeamp.org/dinspector.html?dataset=GWAS_UKBB_eu
	Participation (sex-dependent)	452302	https://doi.org/10.1038/s41588-021-00846-7	http://ftp.ebi.ac.uk/pub/databases/gwas/summary_statistics/GCST90013001-GCST90014000/GCST90013474
	Social isolation	487647	doi.org/10.17863/CAM.23511	https://www.repository.cam.ac.uk/handle/1810/277812
	Sugar intake	174000	https://doi.org/10.1038/s41380-020-0697-5	https://www.thessgac.org/data
	Participation (UKBB)	283749	https://doi.org/10.1038/s41562-023-01579-9	https://www.ebi.ac.uk/gwas/studies/GCST90267294
